# Supplementary material for: Identification and analysis of immune-related transcriptome in Asian seabass Lates calcarifer
Source: BMC Genomics. 2010 Jun 4;11:356. doi: 10.1186/1471-2164-11-356 (PMC2893601; doi:10.1186/1471-2164-11-356)
Supplement: Additional file 1 — Table S1. Summary of BLAST searches of the Asian seabass ESTs from subtractive libraries. [file 1471-2164-11-356-S1.XLS]

## Sheet: Sheet1
Table S1 Summary of BLAST searches of the Asian seabass ESTs from the in the forward subtractive and the reverse subtractive libraries
Three hundred and thirty-one of the 848 genes similar to known genes or mRNA sequences were represented by multiple unique sequences (several ESTs and/or Contig,named as 'cgxxxx') in this study. The ESTs or contigs with same annotation based on similarity in the GenBank database were classified into the same cluster. The remaining 618 unique sequences without significant match to known genes or m…
Cluster No.	EST or contig ID	Count in the forward subtractive library	Count in the reverse subtractive library	Sum	Gene symbol	Gene full name	Source species	E- value
t1	cg0003,P16_F06,L16_A09,cg0025 ,cg0023,cg0059,cg0052,cg0011,cg0002,cg0006,	162	141	303	ba1	ba1 globin	Danio rerio	5.7e-10
t2	cg0017,cg0001,L11_E12,L10_F08,	48	36	84	hbaa1	hemoglobin alpha adult-1	Danio rerio	8.7e-08
t3	cg0551,cg0310,SSHPBS04_A03,cg0632	13	25	38	ela3l	elastase 3 like	Danio rerio	1.5e-27
t4	cg0040,cg0020,cg0737	25	1	26	c1ql4l	complement component 1, q subcomponent-like 4 like	Danio rerio	4.9e-10
t5	cg0005,cg0094	10	11	21	itgb1bp3	integrin beta 1 binding protein 3	Danio rerio	1.1e-50
t6	cg0116,cg0466,XJH-P7_B05,XJH-P7_F01,	1	19	20	hmox1	heme oxygenase (decycling) 1	Danio rerio	3.8e-12
t7	L7_H08,P9_F02,L4_G11,P9_E09,P12_H11,P12_A08,P11_B11,LP01_b09,L9_F04,L6_C03,L5_H06,L5_B09,L16_C10,cg0765,L10_E10,L11_H06,L16_A11,	11	7	18		synthetic construct rls (rls) gene, complete cds	Synthetic construct	6e-16
t8	cg0730,cg0269,cg0455,cg0504,cg0499	8	9	17	psap	prosaposin	Homo sapiens	7.6e-14
t9	cg0222,cg0008,cg0599	4	12	16	fth	ferritin heavy chain	Rattus norvegicus	7.3e-10
t10	cg0095,cg0610,L5_E01,L16_F01,cg0835,L12_D02	10	5	15	hla-dmb	major histocompatibility complex, class ii	Danio rerio	1.5e-15
t11	cg0119,cg0262,cg0337	8	5	13	hspa8	heat shock cognate 71 kda protein	Gallus gallus	8.1e-51
t12	cg0324 ,cg0163	2	10	12	krt13	keratin, type i cytoskeletal 13	Homo sapiens	7.6e-40
t13	cg0076	2	10	12	rpl8	60s ribosomal protein l8	Homo sapiens	4.8e-92
t14	cg0851,L14_C07,P9_H05,L11_G03,SSHPBS01_H09,cg0611,cg0840,P9_A09	3	9	12	nlrc3	nlr family, card domain containing 3	Danio rerio	0.0002
t15	cg0035,cg0104,cg0438,L13_G10	7	5	12	cahz	carbonic anhydrase	Danio rerio	5e-15
t16	cg0578,cg0672,cg0256,L8_A04	6	5	11	try4	trypsin 4	Mus musculus	1.1e-33
t17	cg0182,cg0658, SSHPBS03_B10	0	9	9	eef2l	eukaryotic translation elongation factor 2, like	Danio rerio	1e-30
t18	cg0177,P19_G06	1	8	9	krt8	keratin 8	Mus musculus	1.1e-36
t19	cg0198,cg0845,cg0173,P16_H05,L9_G08	2	7	9	eif3h	eukaryotic translation initiation factor 3 subunit h	Homo sapiens	3.4e-30
t20	cg0206	3	6	9	ccl25	chemokine (c-c motif) ligand 25	Rattus norvegicus	2e-06
t21	cg0687,cg0355, cg0819,L10_B05	4	5	9	hsp90ab1	heat shock protein 90kda alpha (cytosolic), class b member 1	Danio rerio	6.9e-34
t22	cg0259,L10_B10	4	5	9	rpl-7	60s ribosomal protein l7	Homo sapiens	5.8e-13
t23	cg0013	9	0	9	ly6d	lymphocyte antigen 6 complex, locus d	Mus musculus	4.9e-05
t24	cg0044	1	7	8	g0s2	g0/g1 switch gene 2	Mus musculus	1.4e-10
t25	cg0025	2	6	8	hbb	beta hemoglobin b	Seriola quinqueradiata	8e-162
t26	cg0166	2	6	8	mibp	muscle-specific beta 1 integrin binding protein 2 mrna	Epinephelus coioides	5e-38
t27	cg0120,L10_C01,P14_B11	4	4	8	cox1	cytochrome c oxidase i, mitochondrial	Danio rerio	2.4e-18
t28	cg0018	4	4	8	rpl35a	60s ribosomal protein l35a	Homo sapiens	1e-51
t29	cg0428	4	4	8	rpl6	60s ribosomal protein l6 (neoplasm-related protein c140)	Rattus norvegicus	4.8e-65
t30	cg0690,cg0825,L6_D10,L16_E10	5	3	8	p06314	ig kappa chain v-iv region b17	Rattus norvegicus	1e-10
t31	cg0082	6	2	8	rps4x	40s ribosomal protein s4, x isoform	Monodelphis domestica	9.3e-30
t32	cg0037,L8_D08,cg0298,L14_C02	7	1	8	igh-1b	immunoglobulin heavy chain 1b (serum igg2c)	Homo sapiens	1.3e-24
t33	cg0270,cg0081,L5_F05,L14_C05	8	0	8	c3	complement component 3	Mus musculus	9.3e-08
t34	cg0065	8	0	8	saa3	serum amyloid a 3	Mus musculus	1e-32
t35	cg0154	0	7	7	dbpht1	dna binding protein with his-thr domain	Mus musculus	0.00061
t36	cg0784	0	7	7	eef	eukaryotic translation elongation factor	Siniperca chuatsi	2e-78
t37	L8_C05,cg0152	1	6	7	rssa	40s ribosomal protein sa	Gallus gallus	8.1e-17
t38	cg0089	3	4	7	rpa-1	60s acidic ribosomal protein p1	Homo sapiens	2.3e-28
t39	cg0436,cg0508	3	4	7	txnip	thioredoxin-interacting protein	Homo sapiens	1.1e-20
t40	cg0126,cg0596	3	4	7		mitochondrial gene for 16s rrna	Lates niloticus	1e-133
t41	cg0124	3	4	7		clone lithmor433 mrna sequence	Lithognathus mormyrus	2e-71
t42	cg0699,cg0385,L7_H10,L12_A02,P17_F06	3	4	7		16s ribosomal rna gene, partial sequence	Uncultured bacterium	6e-19
t43	cg0004	4	3	7	rpl10a	60s ribosomal protein l10a	Homo sapiens	3.6e-72
t44	cg0663	7	0	7	apoe	apolipoprotein e	Canis lupus familiaris	7.6e-05
t45	cg0071	7	0	7	ncan	neurocan	Mus musculus	6.8e-08
t46	cg0190	0	6	6	cpa4	carboxypeptidase a4	Danio rerio	8.3e-72
t47	cg0539,P11_D05	0	6	6	np	nucleoside phosphorylase	Danio rerio	1.5e-41
t48	P14_G01,cg0186	0	6	6	rpl4	ribosomal protein l4	Mus musculus	6e-22
t49	cg0204	1	5	6	rps-5	40s ribosomal protein s5	Homo sapiens	7.4e-40
t50	XJH-P8_G10,cg0842,cg0160	2	4	6	ctsd	cathepsin d mrna, complete cds	Chionodraco hamatus	2.7e-28
t51	cg0133,XJH-P8_D10	2	4	6	itm2b	integral membrane protein 2b	Rattus norvegicus	1.1e-15
t52	cg0555	3	3	6	ef1g	elongation factor 1-gamma	Homo sapiens	1.9e-46
t53	cg0417,L15_H09,P14_A05,cg0482	3	3	6		zgc:109953	Danio rerio	2.2e-07
t54	XJH-P8_D05,cg0802,SSHLPS02_D08,L11_A07,L16_D08 ,	4	2	6	btn1a1	butyrophilin subfamily 1 member a1	Homo sapiens	2.3e-07
t55	cg0361,L15_B05	4	2	6	c1qc	complement component 1, q subcomponent, c chain	Rattus norvegicus	3.6e-28
t56	cg0402,SSHPBS03_H06	4	2	6	cpa1	carboxypeptidase a1 (pancreatic)	Homo sapiens	3e-09
t57	P9_C04,cg0010,L7_G02	4	2	6	sf3b1	splicing factor 3b, subunit 1	Rattus norvegicus	1.5e-40
t58	SSHLPS03_F10,cg0517,L12_H07,L12_H07,SSHPBS01_F06	4	2	6		zgc:158279	Danio rerio	4.4e-06
t59	cg0029	5	1	6	rps7	40s ribosomal protein s7	Homo sapiens	1.8e-54
t60	cg0113	5	1	6	rrt15	putative protein of unknown function identified by fungal homology comparisons and rt-pcr	Saccharomyces cerevisiae	1.3e-07
t61	cg0093	6	0	6	agc1	aggrecan 1	Danio rerio	2.6e-11
t62	cg0227	0	5	5	ak2	adenylate kinase 2	Rattus norvegicus	2.4e-69
t63	cg0174	0	5	5	gpd1	glycerol-3-phosphate dehydrogenase [nad+], cytoplasmic	Bos taurus	4.5e-50
t64	cg0572	1	4	5	eef2	eukaryotic translation elongation factor 2	Rattus norvegicus	2.8e-105
t65	cg0453,cg0490	1	4	5	nmes1	normal mucosa of esophagus-specific gene 1 protein	Esox lucius	5e-15
t66	cg0229,SSHPBS01_E02	1	4	5	oaz1	ornithine decarboxylase antizyme	Homo sapiens	1.8e-10
t67	cg0136	1	4	5	rpl27	60s ribosomal protein l27	Homo sapiens	1.6e-48
t68	cg0534,L8_E10,SSHPBS03_B11	1	4	5	rpl3	ribosomal protein l3	Danio rerio	2.4e-13
t69	cg0325	2	3	5	c1qb	complement component 1, q subcomponent, beta polypeptide	Mus musculus	1.9e-20
t70	cg0501,cg0644	2	3	5	eif3b	eukaryotic translation initiation factor 3 subunit b	Homo sapiens	7.8e-74
t71	L9_B04,cg0626	2	3	5	rac1	ras-related c3 botulinum toxin substrate 1	Brugia malayi	1e-45
t72	cg0212	2	3	5	rpl21	60s ribosomal protein l21	Homo sapiens	7.9e-53
t73	cg0267	2	3	5		tsa: hippoglossus hippoglossus all_halibut.1321.c1 mrna sequence	Hippoglossus hippoglossus	8e-52
t74	cg0030	2	3	5		full-length cdna	Tetraodon nigroviridis	3e-70
t75	cg0041	2	3	5		18s ribosomal rna gene, partial sequence	Hyla chrysoscelis	1e-134
t76	cg0055,cg0266	3	2	5	anxa1	annexin a1	Mus musculus	7.2e-06
t77	cg0653,cg0527, P14_D03	3	2	5	dip-b	dipeptidase b	Drosophila melanogaster	7.6e-15
t78	cg0015	4	1	5	fucolectin	fucolectin	Anguilla anguilla	1.8e-26
t79	cg0009	4	1	5	iclp	invariant chain-like protein (iclp) mrna	Epinephelus akaara	2e-29
t80	cg0045	4	1	5	iclp2	invariant chain-like protein 2/histocompatibility antigen gamma chain (human)?	Danio rerio	1.4e-26
t81	cg0077,cg0261	4	1	5	rps-2	40s ribosomal protein s2	Homo sapiens	6.3e-42
t82	cg0301,L8_C08	5	0	5	fgg	fibrinogen, gamma polypeptide	Rattus norvegicus	1.1e-14
t83	cg0142	5	0	5	hdr	hematopoietic death receptor	Danio rerio	8.8e-34
t84	cg0329,L10_A12	5	0	5	lcp1	lymphocyte cytosolic protein 1	Mus musculus	1e-47
t85	cg0014,L5_G02	5	0	5	lgmn	legumain	Danio rerio	4.2e-37
t86	cg0564	0	4	4	akirin2	akirin 2	Danio rerio	3.8e-28
t87	cg0673,P17_G05	0	4	4	cd274	programmed cell death 1 ligand 1	Homo sapiens	1.2e-05
t88	cg0557,cg0722	0	4	4	gnb2l1	guanine nucleotide-binding protein subunit beta-2-like 1	Gallus gallus	3.4e-66
t89	cg0147,cg0844	0	4	4	plek	pleckstrin	Homo sapiens	2.7e-43
t90	cg0769,P14_C04	0	4	4		zgc:153086	Danio rerio	3.6e-06
t91	cg0536	0	4	4		dna sequence from clone ch211-121d13 in linkage group 20 contains the gene for a novel protein similar to vertebrate dullard homolog (xenopus laevis) (dullard), the tp53 gene for tumor protein p53, the gene for a novel protein (zgc:73271), the gene for a novel protein similar to vertebrate capping protein (actin filament) gelsolin-like (capg), the gabarap gene for gaba(a) receptor-associated prot…	Danio rerio	1e-06
t92	cg0373	0	4	4		chromosome 15, clone rp24-410p21	Mus musculus	0.0003
t93	cg0540	0	4	4		28s ribosomal rna gene, partial sequence	Siniperca chuatsi	0
t94	cg0181,L7_E05,P16_F05	1	3	4	ank1	ankyrin 1, erythroid	Homo sapiens	6e-57
t95	cg0153	1	3	4	cops2	signalosome complex subunit 2	Homo sapiens	7.2e-37
t96	cg0132,SSHPBS02_E10	1	3	4	eef1a	elongation factor 1-alpha 1	Gallus gallus	2.6e-24
t97	cg0509,SSHPBS01_C12	1	3	4	farsb	phenylalanyl-trna synthetase beta chain	Homo sapiens	2.2e-58
t98	cg0279	1	3	4	mcra	clone ch7-10 methyl-coenzyme m reductase alpha subunit-like (mcra) gene	Uncultured methanogenic archaeon	5e-29
t99	cg0665,cg0278	1	3	4	myh9	myosin-9	Homo sapiens	6.5e-06
t100	cg0156,SSHPBS04_B05	1	3	4	naca	nascent-polypeptide-associated complex alpha polypeptide (fragment)	Bos taurus	1.2e-32
t101	cg0155,L12_G09	1	3	4	ndufb5	nadh dehydrogenase (ubiquinone) 1 beta subcomplex 5	Danio rerio	3.4e-21
t102	cg0479	1	3	4	rpl9	ribosomal protein l9	Mus musculus	4.5e-42
t103	L7_G10,cg0600,P10_B02	1	3	4	slc40a1	solute carrier family 40 (iron-regulated transporter), member 1	Danio rerio	2e-14
t104	cg0215,cg0090	1	3	4	tmem59l	transmembrane protein 59-like	Danio rerio	8.9e-14
t105	L9_E07,cg0778,P18_D01	1	3	4		zgc:110171	Danio rerio	8.5e-12
t106	cg0681,cg0780	1	3	4		tsa: hippoglossus hippoglossus all_halibut.692.c1 mrna sequence	Hippoglossus hippoglossus	1e-35
t107	cg0103	2	2	4	a0ezu4	40s ribosomal protein s11	Psetta maxima	8e-49
t108	cg0434,cg0476	2	2	4	btf3	transcription factor btf3	Homo sapiens	6.3e-52
t109	L15_E04,SSHPBS02_B12,P9_B08,SSHLPS03_B01	2	2	4	cam	calmodulin	Homo sapiens	8.2e-23
t110	cg0457	2	2	4	ccng1	cyclin-g1	Homo sapiens	1.3e-89
t111	cg0617	2	2	4	eif2s1	eukaryotic translation initiation factor 2 subunit 1	Bos taurus	3.8e-65
t112	cg0775,cg0273	2	2	4	eif3c	eukaryotic translation initiation factor 3, subunit c	Rattus norvegicus	3.4e-28
t113	cg0400,P19_F04 ,SSHPBS03_D10	2	2	4	eif3d	eukaryotic translation initiation factor 3, subunit d	Danio rerio	2.4e-13
t114	L11_H10,L6_A03, cg0728	2	2	4	eif3eip	eukaryotic translation initiation factor 3 subunit e-interacting protein	Gallus gallus	9.7e-33
t115	cg0057	2	2	4	gstm3	glutathione s-transferase mu 3	Homo sapiens	1.2e-34
t116	cg0429,cg0462	2	2	4	hmgb1	high mobility group protein b1 (fragment)	Cricetulus griseus	4.1e-08
t117	cg0101,L14_C08	2	2	4	rpl19	60s ribosomal protein l19	Homo sapiens	1.1e-06
t118	cg0856,cg0416	2	2	4	rps8	40s ribosomal protein s8	Homo sapiens	1.3e-47
t119	cg0097,cg0138	2	2	4	tpt1	translationally-controlled tumor protein	Bos taurus	8.2e-14
t120	cg0031	2	2	4		mitochondrion	Lates calcarifer	4e-136
t121	cg0502	3	1	4	apoh	beta-2-glycoprotein 1	Homo sapiens	2.9e-18
t122	cg0028,P16_B01	3	1	4	hgfac	hepatocyte growth factor activator	Rattus norvegicus	5.1e-23
t123	cg0319	3	1	4	ighm	ig mu chain c region	Homo sapiens	1.2e-10
t124	cg0021	3	1	4	myl6	myosin light polypeptide 6	Bos taurus	1.8e-65
t125	cg0058	3	1	4	rpl15	60s ribosomal protein l15	Homo sapiens	8e-64
t126	cg0495	3	1	4	rps3	ribosomal protein s3	Mus musculus	9.3e-76
t127	cg0056	4	0	4	apo	apolipoprotein mrna, complete cds	Lates calcarifer	2e-176
t128	cg0114	4	0	4	b2m	beta-2 microglobulin	Mus musculus	4.9e-17
t129	cg0339	4	0	4	cfl2	cofilin-2	Gallus gallus	0.00085
t130	cg0235	4	0	4	guk1	guanylate kinase	Homo sapiens	4.5e-37
t131	cg0836,L6_B09,L8_F02	4	0	4	mt-nd5	nadh-ubiquinone oxidoreductase chain 5	Homo sapiens	5.7e-11
t132	cg0506	4	0	4	tktl2	transketolase-like protein 2 (fragment)	Rattus norvegicus	5.3e-50
t133	cg0738,L7_C09, L10_B06	4	0	4	wbp2	ww domain-binding protein 2	Homo sapiens	5.1e-05
t134	cg0817,P13_D05	0	3	3	ahcy-a	adenosylhomocysteinase	Homo sapiens	3.1e-45
t135	cg0359,P15_H01	0	3	3	at233	sodium/potassium-transporting atpase subunit beta-233	Anguilla anguilla	9.4e-37
t136	cg0805,XJH-P7_E02	0	3	3	coi	partial coi genes for putative cytochrome c oxidase proteins, clone prda19	Photobacterium damselae subsp. piscicida	7e-26
t137	cg0733	0	3	3	ddx21	nucleolar rna helicase 2	Homo sapiens	2.8e-51
t138	cg0485,P12_E07	0	3	3	lta4h	leukotriene a4 hydrolase	Danio rerio	2e-33
t139	cg0474	0	3	3	nt5c3	cytosolic 5&#39;-nucleotidase iii	Gallus gallus	5.5e-86
t140	cg0674,P17_B08	0	3	3	pcolce2	procollagen c-endopeptidase enhancer 2	Mus musculus	1e-22
t141	cg0468	0	3	3	pfdn5	prefoldin subunit 5	Homo sapiens	1.5e-54
t142	cg0287,P6_D11	0	3	3	por	p450 (cytochrome) oxidoreductase	Danio rerio	6.2e-25
t143	cg0364	0	3	3	ppdpfa	pancreatic progenitor cell differentiation and proliferation factor a	Danio rerio	4.5e-19
t144	cg0552	0	3	3	rpl18	60s ribosomal protein l18	Homo sapiens	6.7e-46
t145	cg0382	0	3	3	sec61a1	protein transport protein sec61 subunit alpha isoform 1	Homo sapiens	2.9e-105
t146	cg0607,P12_G07	0	3	3	slc45a1	solute carrier family 45, member 1	Rattus norvegicus	6.1e-16
t147	cg0488	0	3	3	slc4a1	solute carrier family 4, anion exchanger, member 1	Danio rerio	7.5e-74
t148	SSHPBS02_B08,XJH-P8_E09,SSHPBS04_G06	0	3	3	spna2	spectrin alpha 2	Danio rerio	3.3e-10
t149	cg0725,SSHPBS03_A05	0	3	3	taldo	transaldolase	Homo sapiens	2e-18
t150	cg0207	0	3	3	tob1a	transducer of erbb2, 1a	Danio rerio	2e-16
t151	cg0375	0	3	3	ube2e1	ubiquitin-conjugating enzyme e2 e2	Danio rerio	5.7e-49
t152	cg0834	0	3	3	zfp36l1	zinc finger protein 36, c3h type-like 1 like	Danio rerio	1.9e-06
t153	P10_E10,cg0360	0	3	3	zranb2	zinc finger, ran-binding domain containing 2	Danio rerio	0.00024
t154	cg0149	0	3	3		tsa: hippoglossus hippoglossus all_halibut.2277.c1 mrna sequence	Hippoglossus hippoglossus	4e-29
t155	cg0364	0	3	3		tsa: hippoglossus hippoglossus all_halibut.2202.c1 mrna sequence	Hippoglossus hippoglossus	1e-122
t156	cg0816, P10_A01	0	3	3		hyperosmotic glycine rich protein mrna, complete cds	Epinephelus coioides	2e-26
t157	cg0478	0	3	3		full-length cdna	Tetraodon nigroviridis	1e-118
t158	P6_A04,P6_A01,L14_A12	1	2	3	actb	actin, cytoplasmic 1	Bos taurus	8.6e-32
t159	cg0170 ,L9_B11	1	2	3	ent1	equilibrative nucleoside transporter 1	Homo sapiens	3.4e-05
t160	L10_G08,XJH-P5_F06,SSHPBS02_C05	1	2	3	gpx4	phospholipid hydroperoxide glutathione peroxidase, mitochondrial precursor	Homo sapiens	8.7e-15
t161	cg0848,L8_H06	1	2	3	grina	glutamate receptor, ionotropic, n-methyl d-aspartate-associated protein 1 (glutamate binding)	Rattus norvegicus	3.4e-33
t162	cg0426	1	2	3	olfm4	olfactomedin 4	Mus musculus	1.2e-06
t163	cg0767,SSHLPS02_D11	1	2	3	rnh1	ribonuclease inhibitor	Homo sapiens	8.7e-12
t164	cg0711,XJH-P5_D09	1	2	3	rpl32	60s ribosomal protein l32	Homo sapiens	2.9e-21
t165	cg0494	1	2	3	tfr1a	transferrin receptor 1a	Danio rerio	3.9e-42
t166	cg0530	1	2	3		tsa: hippoglossus hippoglossus all_halibut.1329.c1 mrna sequence	Hippoglossus hippoglossus	1e-164
t167	cg0074	1	2	3		12s ribosomal rna gene	Lates calcarifer	2e-151
t168	cg0296	2	1	3	cbs	cystathionine beta-synthase	Homo sapiens	7.1e-74
t169	cg0452	2	1	3	ctsba	cathepsin b, a	Danio rerio	1.9e-97
t170	cg0309	2	1	3	eif3f	eukaryotic translation initiation factor 3 subunit f	Homo sapiens	1.3e-62
t171	cg0498	2	1	3	ela2b	elastase-2b	Homo sapiens	6.9e-16
t172	cg0306	2	1	3	fabp6	fatty acid binding protein 6, ileal (gastrotropin)	Rattus norvegicus	9.8e-28
t173	cg0686,P10_G04	2	1	3	impdh1	inosine-5&#39;-monophosphate dehydrogenase 1	Mus musculus	8.2e-53
t174	cg0050	2	1	3	mpl	thrombopoietin receptor precursor	Homo sapiens	0.00016
t175	cg0666,L8_G10	2	1	3	mt-cytb	cytochrome b, mitochondrial	Apollonia melanostoma	4.4e-39
t176	cg0075	2	1	3	rpl-28	60s ribosomal protein l28	Homo sapiens	6.7e-41
t177	cg0168	2	1	3	rpl7a	60s ribosomal protein l7a	Homo sapiens	6e-37
t178	cg0376	2	1	3	rps13	40s ribosomal protein s13	Homo sapiens	4.8e-65
t179	cg0260	2	1	3	tdp-43	tar dna-binding protein 43 putative mrna	Salmo salar	3e-105
t180	XJH-P7_B04,cg0791	2	1	3	tef	thyrotroph embryonic factor	Mus musculus	1e-10
t181	cg0401,P18_E01	2	1	3	tnfrsf14	tumor necrosis factor receptor superfamily, member 14 (herpesvirus entry mediator)	Mus musculus	6e-13
t182	cg0064	2	1	3		zgc:172106	Danio rerio	1.6e-05
t183	cg0411	2	1	3		tsa: hippoglossus hippoglossus all_halibut.2005.c1 mrna sequence	Hippoglossus hippoglossus	9e-30
t184	cg0043	2	1	3		clone ch213-10i3, complete sequence	Gasterosteus aculeatus	4e-39
t185	cg0513	3	0	3	ambpl	alpha-1-microglobulin/bikunin precursor, like	Danio rerio	1.2e-49
t186	cg0349,SSHLPS03_G01	3	0	3	c3b	complement component c3b	Homo sapiens	1.4e-21
t187	cg0070	3	0	3	cox2	cytochrome c oxidase subunit 2	Tamias quadrimaculatus	6.7e-49
t188	L15_G10,L8_D07,L7_G05	3	0	3	eif4a1	eukaryotic initiation factor 4a-i	Homo sapiens	2.2e-49
t189	cg0297	3	0	3	eif4ebp1	eukaryotic translation initiation factor 4e binding protein 1	Mus musculus	1.2e-13
t190	cg0409,L7_G06	3	0	3	fgb	fibrinogen, b beta polypeptide	Mus musculus	5.7e-18
t191	cg0813	3	0	3	grn	granulin	Rattus norvegicus	3.2e-30
t192	cg0316	3	0	3	hnrnpl	heterogeneous nuclear ribonucleoprotein l	Homo sapiens	2.1e-46
t193	cg0736	3	0	3	igh	immunoglobulin heavy chain	Siniperca chuatsi	1e-42
t194	cg0510	3	0	3	psmb6	proteasome subunit beta type-6 precursor	Homo sapiens	4.7e-30
t195	cg0251	3	0	3	serpina1	alpha-1-antitrypsin	Homo sapiens	2.8e-23
t196	cg0258	3	0	3	snrpd2	small nuclear ribonucleoprotein sm d2	Homo sapiens	1e-48
t197	cg0662	3	0	3	srafp	type ii antifreeze protein mrna, complete cds	Lates calcarifer	1e-40
t198	cg0354	3	0	3	tmbim6	bax inhibitor 1	Homo sapiens	1.1e-45
t199	cg0084	3	0	3	tmsb10	thymosin, beta 10	Mus musculus	0.00048
t200	cg0461	0	2	2	2610507b11rik	riken cdna 2610507b11 gene	Mus musculus	9.7e-66
t201	cg0648	0	2	2	adra2b	adrenergic, alpha-2b-, receptor	Danio rerio	1.2e-35
t202	cg0766	0	2	2	ap2m1	ap-2 complex subunit mu-1	Homo sapiens	2.4e-123
t203	cg0548	0	2	2	atf4	activating transcription factor 4	Mus musculus	1.2e-17
t204	cg0797	0	2	2	atg9a	autophagy-related protein 9a	Homo sapiens	2.7e-85
t205	cg0164	0	2	2	aup1	ancient ubiquitous protein 1	Danio rerio	1.3e-45
t206	cg0684	0	2	2	bhlhb2	basic helix-loop-helix domain containing, class b, 2	Danio rerio	3.5e-32
t207	cg0729	0	2	2	c2	complement c2	Homo sapiens	3.1e-19
t208	cg0833	0	2	2	c4bp	c4b-binding protein alpha chain precursor	Homo sapiens	5.6e-12
t209	cg0641	0	2	2	cct3	chaperonin containing tcp1, subunit 3 (gamma)	Danio rerio	6.7e-76
t210	P10_B03,P12_F04	0	2	2	cd53	leukocyte surface antigen cd53	Homo sapiens	1.8e-07
t211	cg0365	0	2	2	clics	chloride intracellular channel protein 2 putative mrna	Anoplopoma fimbria	2e-60
t212	cg0647	0	2	2	clk4b	cdc-like kinase 4b	Danio rerio	9.7e-42
t213	P11_H10,P6_E04	0	2	2	col6a2	collagen alpha-2(vi) chain precursor	Homo sapiens	1.1e-30
t214	cg0554	0	2	2	cope	coatomer subunit epsilon	Bos taurus	1.1e-62
t215	cg0358	0	2	2	csf3r	granulocyte colony-stimulating factor receptor precursor	Homo sapiens	6.3e-05
t216	cg0804	0	2	2	ctsll	cathepsin l, like	Danio rerio	1.8e-75
t217	cg0465	0	2	2	cyr61	protein cyr61 precursor	Homo sapiens	2.2e-29
t218	cg0172	0	2	2	dada	partial dada gene for putative glycine/d-amino acid oxidases	Propionibacterium freudenreichii subsp. freudenreichii	8e-06
t219	P13_E05,P6_H06	0	2	2	dido1	death inducer-obliterator 1	Rattus norvegicus	9.8e-08
t220	cg0547	0	2	2	ef2	elongation factor 2	Gallus gallus	8.3e-53
t221	cg0726	0	2	2	eif3e	eukaryotic translation initiation factor 3 subunit e	Homo sapiens	3.3e-126
t222	cg0275	0	2	2	enpp5	ectonucleotide pyrophosphatase/phosphodiesterase 5	Rattus norvegicus	2.8e-37
t223	cg0208	0	2	2	ezh1	enhancer of zeste homolog 1	Homo sapiens	1.6e-48
t224	cg0830	0	2	2	fam54b	family with sequence similarity 54, member b	Danio rerio	8.6e-40
t225	cg0281	0	2	2	fnbp4	formin binding protein 4	Mus musculus	3e-11
t226	cg0224	0	2	2	foigr	foie gras	Danio rerio	1e-54
t227	P14_H08,P14_A08	0	2	2	fosb	fosb gene, exons 1-4	Homo sapiens	7.9e-28
t228	P15_C09,P15_F08	0	2	2	gsr	glutathione reductase	Rattus norvegicus	6.9e-08
t229	XJH-P5_E05,P9_B06	0	2	2	hipk2	homeodomain-interacting protein kinase 2	Homo sapiens	1.4e-60
t230	cg0574	0	2	2	itgb3b	integrin beta 3b	Danio rerio	8.3e-64
t231	P15_D06, P6_F03	0	2	2	krt18	keratin, type i cytoskeletal 18	Homo sapiens	1.3e-56
t232	cg0192	0	2	2	med7	mediator complex subunit 7	Mus musculus	1.7e-30
t233	cg0363	0	2	2	mfap4	microfibril-associated glycoprotein 4	Homo sapiens	7.4e-23
t234	P6_G08,SSHPBS02_B01	0	2	2	mhc2ddb	major histocompatibility complex class ii ddb gene	Danio rerio	1e-13
t235	cg0545	0	2	2	myh11	myosin, heavy polypeptide 11, smooth muscle	Danio rerio	2.1e-71
t236	cg0642	0	2	2	nt5c2b	5&#39;-nucleotidase, cytosolic iib	Danio rerio	2e-17
t237	cg0776	0	2	2	nupr1	nuclear protein 1	Mus musculus	4.5e-07
t238	SSHPBS02_H10,XJH-P5_A07	0	2	2	pabpc1	poly(a) binding protein, cytoplasmic 1	Rattus norvegicus	1.3e-39
t239	cg0598	0	2	2	pacsin2	protein kinase c and casein kinase substrate in neurons 2	Danio rerio	5e-50
t240	cg0372	0	2	2	pdcl3	phosducin-like 3	Danio rerio	1.1e-43
t241	cg0786	0	2	2	per3	period homolog 3 (drosophila)	Danio rerio	7.9e-21
t242	cg0562	0	2	2	pik3r1	phosphatidylinositol 3-kinase regulatory subunit alpha	Homo sapiens	3.1e-82
t243	Pp01_g11,P16_G07	0	2	2	rb11b	ras-related protein rab-11b	Homo sapiens	7.2e-96
t244	P6_E07,XJH-P5_G07	0	2	2	rpl23	60s ribosomal protein l23	Homo sapiens	2.5e-09
t245	cg0683	0	2	2	rpl36a	60s ribosomal protein l36a	Homo sapiens	1.5e-27
t246	cg0680	0	2	2	rps10	40s ribosomal protein s10	Homo sapiens	1.4e-19
t247	cg0388	0	2	2	rufy3	run and fyve domain containing 3	Danio rerio	2.7e-63
t248	cg0366	0	2	2	slc25a3	phosphate carrier protein, mitochondrial precursor	Bos taurus	3.3e-71
t249	cg0367	0	2	2	st5	suppression of tumorigenicity 5	Rattus norvegicus	3.9e-10
t250	cg0800	0	2	2	stub1	stip1 homology and u box-containing protein 1	Homo sapiens	6.8e-60
t251	P12_D08,P14_F02	0	2	2	swap70	swa-70 protein	Mus musculus	1.3e-17
t252	cg0276	0	2	2	sys1	sys1 golgi-localized integral membrane protein homolog (s. cerevisiae)	Mus musculus	3.7e-51
t253	cg0697	0	2	2	tpcn1	two pore channel 1	Mus musculus	3.9e-61
t254	cg0220	0	2	2	tub1	tub1 gene for alpha-tubulin, strain pr120	Phytophthora cinnamomi	2e-26
t255	cg0724	0	2	2	ulk1	serine/threonine-protein kinase ulk1	Homo sapiens	9.8e-25
t256	cg0678	0	2	2	zfp143	zinc finger protein 143	Homo sapiens	3.7e-40
t257	cg0568	0	2	2		zgc:92204	Danio rerio	1.6e-12
t258	cg0369	0	2	2		dna sequence from clone ch211-199i18	Danio rerio	7e-21
t259	cg0393	1	1	2	arpc4	actin related protein 2/3 complex, subunit 4	Danio rerio	4.5e-61
t260	XJH-P5_G04,L4_G05	1	1	2	cd74	mhc class ii antigen-associated invariant chain mrna, complete cds	Dicentrarchus labrax	4e-05
t261	cg0412	1	1	2	cfd	complement factor d precursor human	Danio rerio	8.3e-66
t262	cg0798	1	1	2	cox8b	cytochrome c oxidase, subunit viiib	Mus musculus	1.6e-07
t263	L5_C04,XJH-P5_D07	1	1	2	cpb1	carboxypeptidase b precursor	Mus musculus	2e-43
t264	XJH-P7_A08,L7_D04	1	1	2	def6	differentially expressed in fdcp 6 homolog (mouse)	Rattus norvegicus	2e-08
t265	L4_H10,XJH-P7_F10	1	1	2	dscam	down syndrome cell adhesion molecule precursor	Homo sapiens	1.2e-16
t266	cg0717	1	1	2	dsp	desmoplakin	Rattus norvegicus	9.9e-76
t267	L15_C05,P18_A03	1	1	2	ei2bb	translation initiation factor eif-2b subunit beta	Takifugu rubripes	7e-42
t268	cg0529	1	1	2	ela2a	elastase-2a	Homo sapiens	3.1e-39
t269	P16_G01,SSHLPS02_H07	1	1	2	flt3	fms-like tyrosine kinase 3	Mus musculus	2.8e-10
t270	cg0627	1	1	2	fw	furrowed	Drosophila melanogaster	1.5e-09
t271	cg0524	1	1	2	gpx1	glutathione peroxidase 1	Homo sapiens	9e-48
t272	cg0264	1	1	2	h2afv	h2a histone family, member v	Mus musculus	4.3e-27
t273	L11_E08,P9_H02	1	1	2	hba-x	hemoglobin x, alpha-like embryonic chain in hba complex	Mus musculus	1.3e-20
t274	cg0268	1	1	2	il31ra	interleukin-31 receptor a.	Homo sapiens	1.8e-06
t275	L4_G03,SSHPBS04_C03	1	1	2	mhc1ufa	major histocompatibility complex class i ufa gene	Paralichthys olivaceus	6e-35
t276	SSHLPS02_F11,P19_B11	1	1	2	mll3	histone-lysine n-methyltransferase mll3	Homo sapiens	4.5e-30
t277	cg0862	1	1	2	mrc1	mannose receptor, c type 1	Mus musculus	3.3e-10
t278	L16_C03,P18_G07	1	1	2	p00760	cationic trypsin	Bos taurus	5.5e-55
t279	cg0622	1	1	2	pld3	phospholipase d family, member 3	Mus musculus	1.3e-07
t280	cg0860	1	1	2	pls3	plastin 3 (t isoform)	Danio rerio	2.9e-09
t281	cg0633	1	1	2	psma2	proteasome subunit alpha type-2	Homo sapiens	2.1e-50
t282	cg0694	1	1	2	rac2	ras-related c3 botulinum toxin substrate 2 precursor	Homo sapiens	1.4e-48
t283	cg0669	1	1	2	rl27a	60s ribosomal protein l27a	Homo sapiens	8.8e-40
t284	cg0427	1	1	2	rps26	40s ribosomal protein s26	Homo sapiens	6.7e-36
t285	XJH-P7_C04,L10_H12	1	1	2	serinc3	serine incorporator 3	Rattus norvegicus	1.6e-07
t286	cg0634	1	1	2	tagln	transgelin	Danio rerio	2e-75
t287	cg0408	1	1	2	urod	uroporphyrinogen decarboxylase	Homo sapiens	3.5e-73
t288	L9_B03,P18_H07	1	1	2		tsa: hippoglossus hippoglossus all_halibut.727.c1 mrna sequence	Hippoglossus hippoglossus	5e-73
t289	L13_C01,SSHPBS03_F01	1	1	2		tsa: hippoglossus hippoglossus all_halibut.724.c2 mrna sequence	Hippoglossus hippoglossus	1e-20
t290	cg0519	1	1	2		dna sequence from clone ch73-137h6 in linkage group 6, complete sequence	Danio rerio	0.0006
t291	cg0250	1	1	2		clone lmos2p04e07 mrna sequence	Lithognathus mormyrus	2e-172
t292	cg0682	1	1	2		clone cfw34-a06 mrna sequence	Gasterosteus aculeatus	7e-38
t293	cg0820	2	0	2	adh8a	alcohol dehydrogenase 8a	Danio rerio	3.6e-66
t294	cg0782	2	0	2	argi1(calr)	arginase-1	Homo sapiens	1.5e-59
t295	cg0585	2	0	2	atp5o	atp synthase subunit o, mitochondrial precursor	Homo sapiens	1.8e-58
t296	cg0109	2	0	2	ccar1	cell division cycle and apoptosis regulator 1	Mus musculus	1.2e-16
t297	cg0516	2	0	2	cr2	complement receptor 2	Rattus norvegicus	3.6e-07
t298	cg0026	2	0	2	clec4d	c-type lectin domain family 4 member d	Anguilla japonica	2e-07
t299	L16_B04 ,LP01_c07	2	0	2	cops5	cop9 signalosome complex subunit 5	Homo sapiens	1.9e-26
t300	cg0395	2	0	2	cox6b1	cytochrome c oxidase subunit vib isoform 1	Bos taurus	2.8e-09
t301	cg0403	2	0	2	cxcr3	chemokine (c-x-c motif) receptor 3	Mus musculus	2.4e-33
t302	cg0667	2	0	2	fam32al	family with sequence similarity 32, member a, like	Danio rerio	8.4e-30
t303	cg0584	2	0	2	fryl	furry homolog-like (drosophila)	Mus musculus	1.7e-101
t304	L6_F11,L5_A10	2	0	2	gapdh	glyceraldehyde-3-phosphate dehydrogenase	Gallus gallus	8.2e-114
t305	cg0315	2	0	2	ggt5	gamma-glutamyltransferase 5	Rattus norvegicus	1.4e-44
t306	cg0346	2	0	2	hif1a	hypoxia-inducible factor 1 alpha	Gallus gallus	4.5e-58
t307	cg0344	2	0	2	hmg20b	swi/snf-related matrix-associated actin-dependent regulator of chromatin subfamily e member 1-related	Homo sapiens	8.8e-18
t308	cg0616	2	0	2	irf-1	interferon regulatory factor 1 (irf-1) gene, complete cds	Psetta maxima	4e-31
t309	cg0583	2	0	2	kdm4a	lysine (k)-specific demethylase 4a	Rattus norvegicus	1.4e-37
t310	cg0420	2	0	2	mybx	myb domain-containing protein	Dictyostelium discoideum	1.4e-08
t311	cg0790	2	0	2	ndufs7	nadh dehydrogenase [ubiquinone] iron-sulfur protein 7, mitochondrial precursor	Gorilla gorilla gorilla	6.7e-61
t312	cg0735	2	0	2	p04220	ig mu heavy chain disease protein	Homo sapiens	6.1e-09
t313	cg0022	2	0	2	pafah1b3	platelet-activating factor acetylhydrolase ib subunit gamma	Homo sapiens	4.4e-53
t314	cg0745	2	0	2	phf17	protein jade-1	Homo sapiens	1.8e-90
t315	cg0326	2	0	2	pp11r	placental protein 11 related	Rattus norvegicus	8e-36
t316	cg0322	2	0	2	pric285	peroxisomal proliferator-activated receptor a-interacting complex 285 kda protein	Homo sapiens	1.2e-17
t317	cg0520	2	0	2	prkd2	serine/threonine-protein kinase d2	Homo sapiens	7.5e-110
t318	cg0111	2	0	2	prps1	ribose-phosphate pyrophosphokinase 1	Homo sapiens	6e-21
t319	cg0588	2	0	2	psmb9	proteasome subunit beta type-9 precursor	Homo sapiens	1.6e-29
t320	cg0839	2	0	2	rbp4	retinol binding protein 4, plasma	Danio rerio	5.1e-67
t321	cg0308	2	0	2	rps6	40s ribosomal protein s6	Oncorhynchus mykiss	2.6e-92
t322	cg0069	2	0	2	sina	seven in absentia	Drosophila melanogaster	3.8e-19
t323	cg0072	2	0	2	slc25a22	mitochondrial glutamate carrier 1	Homo sapiens	1.1e-53
t324	cg0755	2	0	2	syngr2b	synaptogyrin 2b	Danio rerio	7.7e-43
t325	cg0511	2	0	2	tcp1	t-complex protein 1	Rattus norvegicus	1.1e-95
t326	cg0807	2	0	2	tfa	transferrin-a	Danio rerio	6.4e-38
t327	cg0753	2	0	2	tuba1a	tubulin, alpha 1a	Mus musculus	2.3e-140
t328	L13_A05,L7_A02	2	0	2	tuba3c	tubulin alpha-3c/d chain	Homo sapiens	1.1e-07
t329	cg0738]	2	0	2		clone cnb142-b12 mrna sequence	Gasterosteus aculeatus	8e-90
t330	cg0507	2	0	2		clone cgx38-h09 mrna sequence	Gasterosteus aculeatus	1e-13
t331	cg0448	2	0	2		c13f10.4	Caenorhabditis elegans	2.7e-13
t332	P11_B03	0	1	1	4921520g13rik	riken cdna 4921520g13 gene	Mus musculus	8.9e-34
t333	P17_G12	0	1	1	abcb7	atp-binding cassette sub-family b member 7, mitochondrial precursor	Homo sapiens	5.6e-44
t334	P10_G09	0	1	1	actn1	alpha-actinin-1	Bos taurus	4.3e-80
t335	P17_E12	0	1	1	actr2b	arp2 actin-related protein 2b homolog (yeast)	Danio rerio	3.3e-23
t336	SSHPBS03_B06	0	1	1	actr3	actin-related protein 3	Bos taurus	1.4e-19
t337	Pp01_f12	0	1	1	ahnak	neuroblast differentiation-associated protein ahnak	Homo sapiens	9.5e-10
t338	P16_C05	0	1	1	akt2	thymoma viral proto-oncogene 2	Mus musculus	2.1e-53
t339	SSHPBS04_B09	0	1	1	akt3	rac-gamma serine/threonine-protein kinase	Homo sapiens	3.3e-58
t340	P16_A11	0	1	1	alas2	aminolevulinate, delta-, synthetase 2	Danio rerio	2e-69
t341	P11_D02	0	1	1	aldoaa	aldolase a, fructose-bisphosphate, a	Danio rerio	1e-39
t342	P12_H08	0	1	1	aldoab	aldolase a, fructose-bisphosphate, b	Danio rerio	1.6e-62
t343	P9_C07	0	1	1	alpl	alkaline phosphatase, liver/bone/kidney	Mus musculus	1.1e-35
t344	P17_H05	0	1	1	ankrd12	ankyrin repeat domain 12	Mus musculus	2.4e-70
t345	P11_H06	0	1	1	ap2a2	adaptor protein complex ap-2, alpha 2 subunit	Mus musculus	3.4e-37
t346	P14_A01	0	1	1	aplnrb	apelin receptor b	Danio rerio	1.9e-71
t347	P10_C02	0	1	1	arhgap4	rho gtpase-activating protein 4	Homo sapiens	1.5e-18
t348	XJH-P7_D10	0	1	1	arhgdia	rho gdp dissociation inhibitor (gdi) alpha	Danio rerio	5.9e-26
t349	SSHPBS02_E08	0	1	1	arid2	at rich interactive domain 2 (arid, rfx-like)	Danio rerio	9.1e-36
t350	P9_F02	0	1	1	arl6ip5	adp-ribosylation factor-like 6 interacting protein 5	Mus musculus	3.6e-14
t351	SSHPBS02_B04	0	1	1	arl8a	adp-ribosylation factor-like protein 8a	Homo sapiens	3.5e-22
t352	SSHPBS02_H11	0	1	1	asap1	arf-gap with sh3 domain, ank repeat and ph domain-containing protein 1	Bos taurus	4.9e-42
t353	XJH-P7_D01	0	1	1	ascc1	activating signal cointegrator 1 complex subunit 1	Mus musculus	4.5e-41
t354	XJH-P7_C07	0	1	1	atp5d	atp synthase, h+ transporting, mitochondrial f1 complex, delta subunit	Mus musculus	5.6e-33
t355	XJH-P8_E01	0	1	1	atp6ap1	atpase, h+ transporting, lysosomal accessory protein 1	Danio rerio	1.3e-24
t356	P11_G06	0	1	1	atp6v1c1	atpase, h+ transporting, lysosomal v1 subunit c1	Mus musculus	6.5e-29
t357	P13_H05	0	1	1	ba_1326	maoc family protein	Bacillus anthracis str. Ames	3.5e-12
t358	P10_C09	0	1	1	becn1	beclin 1 (coiled-coil, myosin-like bcl2 interacting protein)	Danio rerio	2e-50
t359	P9_H07	0	1	1	blvrb	biliverdin reductase b (flavin reductase (nadph))	Danio rerio	4.7e-26
t360	P6_C11	0	1	1	bzw1b	basic leucine zipper and w2 domains 1b	Danio rerio	7.9e-37
t361	P11_C10	0	1	1	ccnd1	g1/s-specific cyclin-d1	Homo sapiens	2.4e-12
t362	SSHPBS03_G09	0	1	1	ccr7	chemokine (c-c motif) receptor 7	Rattus norvegicus	8.2e-10
t363	P16_D06	0	1	1	cd2	cd2 antigen	Bos taurus	0.0002
t364	Pp01_f10	0	1	1	cdh2	cadherin 2, neuronal	Danio rerio	5.2e-69
t365	P14_D05	0	1	1	cdk4	cyclin-dependent kinase 4	Danio rerio	7e-15
t366	SSHPBS04_H03	0	1	1	cds1	phosphatidate cytidylyltransferase 1	Homo sapiens	2.1e-08
t367	P6_B09	0	1	1	cebpb	ccaat/enhancer binding protein (c/ebp), beta	Danio rerio	1.3e-11
t368	P17_A07	0	1	1	cef-10	cef-10 (cef10), mrna >gb|bt044993.1| salmo salar clone ssal-rgf-509-110 cef-10 precursor putative mrna, complete cds	Salmo salar	3e-69
t369	P19_C08	0	1	1	chmp7	chmp family, member 7	Danio rerio	2.9e-15
t370	P12_B09	0	1	1	cldn	claudin	Danio rerio	1.4e-12
t371	P17_A05	0	1	1	clpb	clpb caseinolytic peptidase b homolog	Mus musculus	4.9e-48
t372	P13_A08	0	1	1	cmklr1	chemokine receptor-like 1	Homo sapiens	7.1e-39
t373	P9_H04	0	1	1	coch	coagulation factor c homolog (limulus polyphemus)	Mus musculus	1.4e-67
t374	XJH-P5_B11	0	1	1	comt	catechol-o-methyltransferase	Rattus norvegicus	1.3e-55
t375	XJH-P5_A05	0	1	1	comtd1	catechol-o-methyltransferase domain containing 1	Mus musculus	2.6e-29
t376	XJH-P7_D05	0	1	1	copb2	coatomer protein complex, subunit beta 2	Danio rerio	2.8e-65
t377	XJH-P7_D07	0	1	1	copg2	coatomer subunit gamma-2	Homo sapiens	9.9e-08
t378	SSHPBS04_D07	0	1	1	cox4i2	cytochrome c oxidase subunit 4 isoform 2, mitochondrial	Homo sapiens	2.4e-30
t379	P19_D08	0	1	1	cpsf3	cleavage and polyadenylation specificity factor subunit 3	Homo sapiens	9.9e-35
t380	P19_E09	0	1	1	crebl2	camp-responsive element-binding protein-like 2	Homo sapiens	2e-07
t381	P15_A05	0	1	1	c-rel	c-rel mrna, complete cds	Siniperca chuatsi	0
t382	P9_H06	0	1	1	crfb1	cytokine receptor family member b1	Danio rerio	3e-16
t383	P12_C11	0	1	1	csad	cysteine sulfinic acid decarboxylase	Danio rerio	2.5e-21
t384	P17_E08	0	1	1	csd	cold-shock domain protein mrna, complete	Scophthalmus maximus	3e-74
t385	SSHPBS04_E03	0	1	1	csde1	cold shock domain-containing protein e1	Homo sapiens	1.9e-22
t386	P17_B06	0	1	1	cst3	cystatin c (amyloid angiopathy and cerebral hemorrhage)	Danio rerio	1.1e-07
t387	P14_B07	0	1	1	ctrl	chymotrypsin-like	Danio rerio	2.2e-38
t388	XJH-P7_H05	0	1	1	ctssb.2	cathepsin s, b.2	Danio rerio	3.4e-37
t389	P11_E10	0	1	1	cyba	cytochrome b-245, alpha polypeptide	Danio rerio	6.8e-40
t390	XJH-P8_E06	0	1	1	cyfip1	cytoplasmic fmr1 interacting protein 1	Danio rerio	1.5e-64
t391	P13_E03	0	1	1	cyp1b1	cytochrome p450 1b1	Homo sapiens	7.4e-39
t392	P11_D01	0	1	1	cyp27c1	cytochrome p450, family 27, subfamily c, polypeptide 1	Danio rerio	1.6e-33
t393	P9_E01	0	1	1	d16h22s680e	dna segment, chr 16, human d22s680e, expressed	Mus musculus	3.9e-29
t394	P17_F11	0	1	1	dad1	defender against cell death 1	Homo sapiens	1.7e-34
t395	SSHPBS02_A08	0	1	1	dcun1d1	dcn1-like protein 1	Homo sapiens	6.2e-92
t396	P11_F02	0	1	1	ddb_g0293120	snf2-related domain-containing protein, dead/deah box helicase domain-containing protein, chr group protein, helicase, c-terminal domain-containing protein	Dictyostelium discoideum	5.7e-06
t397	P13_D12	0	1	1	dld	dihydrolipoyl dehydrogenase	Gallus gallus	3.9e-59
t398	Pp01_h1	0	1	1	dyrk1aa	dual-specificity tyrosine-(y)-phosphorylation regulated kinase 1a, a	Danio rerio	2.2e-34
t399	P11_H01	0	1	1	ecm1	extracellular matrix protein 1	Mus musculus	2.9e-16
t400	XJH-P8_F04	0	1	1	ednrb	endothelin b receptor precursor	Homo sapiens	1.7e-28
t401	SSHPBS04_D02	0	1	1	eef1g	eukaryotic translation elongation factor 1 gamma	Rattus norvegicus	2.2e-33
t402	P11_G04	0	1	1	egfl7	egf-like-domain, multiple 7	Danio rerio	2.6e-20
t403	P19_D11	0	1	1	ehd1	eh-domain containing 1	Danio rerio	2.2e-92
t404	P13_B02	0	1	1	eif2ak1	eukaryotic translation initiation factor 2-alpha kinase 1	Danio rerio	9.8e-24
t405	P18_C09	0	1	1	eif2s3	eukaryotic translation initiation factor 2 subunit 3	Bos taurus	1.4e-63
t406	P19_C11	0	1	1	eif4ebp2	eukaryotic translation initiation factor 4e-binding protein 2	Homo sapiens	6.6e-06
t407	P13_B12	0	1	1	eif6	eukaryotic translation initiation factor 6	Homo sapiens	1.9e-18
t408	XJH-P7_H08	0	1	1	enpp2	ectonucleotide pyrophosphatase/phosphodiesterase 2	Danio rerio	3.2e-23
t409	P16_B04	0	1	1	epha4a	eph receptor a4a	Danio rerio	1.5e-77
t410	SSHPBS01_B07	0	1	1	epo	erythropoietin (epo) gene, complete cds, alternatively spliced	Takifugu rubripes	5e-58
t411	XJH-P8_G03	0	1	1	f2r	coagulation factor ii (thrombin) receptor	Mus musculus	4.6e-06
t412	P17_E06	0	1	1	f8	coagulation factor viii	Rattus norvegicus	4.9e-32
t413	P10_D08	0	1	1	fam46c	family with sequence similarity 46, member c	Danio rerio	1.4e-42
t414	P14_C05	0	1	1	fbxo9	f-box protein 9	Danio rerio	1.7e-46
t415	P11_F07	0	1	1	fhl4	four and a half lim domains 4	Mus musculus	7.2e-43
t416	P9_D09	0	1	1	fkbp4	fk506-binding protein 4	Homo sapiens	3.1e-11
t417	P16_G04	0	1	1	fktn	fukutin	Danio rerio	3.4e-19
t418	P18_C07	0	1	1	flna	filamin, alpha	Mus musculus	8e-51
t419	P17_G09	0	1	1	fn1	fibronectin 1	Danio rerio	4e-64
t420	P16_H08	0	1	1	fntb	farnesyltransferase, caax box, beta	Mus musculus	1.1e-90
t421	XJH-P5_H01	0	1	1	fos	v-fos fbj murine osteosarcoma viral oncogene homolog	Danio rerio	1.9e-11
t422	Pp01_h3	0	1	1	foxo1	forkhead box protein o1	Homo sapiens	2.9e-22
t423	P15_D02	0	1	1	foxo3	forkhead box protein o3	Xenopus laevis	2.9e-27
t424	P14_B09	0	1	1	gapdhs	glyceraldehyde-3-phosphate dehydrogenase, spermatogenic	Danio rerio	1.7e-112
t425	P17_F05	0	1	1	ghitm	growth hormone-inducible transmembrane protein	Homo sapiens	6e-26
t426	P13_F02	0	1	1	glrx	glutaredoxin (thioltransferase)	Danio rerio	1.1e-21
t427	P13_B05	0	1	1	glulb	glutamate-ammonia ligase (glutamine synthase) b	Danio rerio	2.6e-112
t428	XJH-P7_B08	0	1	1	gorasp1	golgi reassembly stacking protein 1	Danio rerio	9e-22
t429	P19_C07	0	1	1	gp9	glycoprotein 9 (platelet)	Rattus norvegicus	1e-18
t430	SSHPBS01_H11	0	1	1	gpatch8	g patch domain-containing protein 8	Homo sapiens	2.6e-11
t431	SSHPBS02_C07	0	1	1	gpc1	glypican-1	Homo sapiens	9.5e-26
t432	P18_H09	0	1	1	graspl	grp1 (general receptor for phosphoinositides 1)-associated scaffold protein like	Danio rerio	5.4e-26
t433	P9_H03	0	1	1	haao	3-hydroxyanthranilate 3,4-dioxygenase	Homo sapiens	4.8e-23
t434	P11_D04	0	1	1	hbp1	hmg box-containing protein 1	Homo sapiens	5.3e-38
t435	P6_B04	0	1	1	hcls1	hematopoietic cell specific lyn substrate 1	Rattus norvegicus	1.2e-10
t436	P11_E07	0	1	1	hexb	hexosaminidase b	Mus musculus	9.7e-38
t437	SSHPBS04_F12	0	1	1	hmha1	histocompatibility (minor) ha-1	Mus musculus	8e-47
t438	P18_E05	0	1	1	hnrpkl	heterogeneous nuclear ribonucleoprotein k, like	Danio rerio	5.5e-20
t439	P16_E05	0	1	1	htatip	histone acetyltransferase htatip	Homo sapiens	7.1e-09
t440	P11_C11	0	1	1	hypk	huntingtin-interacting protein k	Homo sapiens	7.8e-36
t441	SSHPBS04_B08	0	1	1	ik	protein red	Homo sapiens	6e-20
t442	SSHPBS01_B05	0	1	1	ints9	integrator complex subunit 9	Homo sapiens	1.8e-40
t443	SSHPBS04_G05	0	1	1	itgb2	integrin beta-2	Homo sapiens	1.5e-19
t444	XJH-P7_D12	0	1	1	its	its1 (partial), 5.8s rrna gene, its2 and 28s rrna gene (partial), clone neufun19	Uncultured Aspergillus	8e-09
t445	XJH-P7_D03	0	1	1	jak2	tyrosine-protein kinase jak2	Homo sapiens	4.9e-68
t446	P19_A07	0	1	1	jak2a	janus kinase 2a	Danio rerio	3.3e-47
t447	P19_H11	0	1	1	jdp2	jun dimerization protein 2	Mus musculus	1.8e-52
t448	P14_E01	0	1	1	jun	v-jun sarcoma virus 17 oncogene homolog (avian)	Danio rerio	1.6e-21
t449	P9_A03	0	1	1	kbtbd4	kelch repeat and btb (poz) domain containing 4	Danio rerio	3.3e-64
t450	P16_D04	0	1	1	kcnn2	potassium intermediate/small conductance calcium-activated channel, subfamily n, member 2	Mus musculus	1.7e-18
t451	SSHPBS01_E10	0	1	1	kdm2a	lysine-specific demethylase 2a	Homo sapiens	1.9e-37
t452	SSHPBS04_A01	0	1	1	keap1b	kelch-like ech-associated protein 1b	Danio rerio	2.9e-27
t453	P18_G08	0	1	1	kiaa0907	kiaa0907 (kiaa0907), mrna	Homo sapiens	4e-15
t454	P6_D08	0	1	1	l41	ribosomal protein l41 mrna, complete cds	Epinephelus coioides	1e-102
t455	P19_D01	0	1	1	lgals3bp	lectin, galactoside-binding, soluble, 3 binding protein	Danio rerio	1.7e-11
t456	SSHPBS01_F04	0	1	1	lpcat3	lysophosphatidylcholine acyltransferase 3	Rattus norvegicus	7.6e-60
t457	XJH-P7_D02	0	1	1	lpl	mrna for lipoprotein lipase (lpl gene)	Dicentrarchus labrax	2e-84
t458	SSHPBS02_G01	0	1	1	lrrc33	leucine rich repeat containing 33	Mus musculus	2.4e-11
t459	P16_A09	0	1	1	lyl1	protein lyl-1	Homo sapiens	2.7e-30
t460	P14_H01	0	1	1	magoh	protein mago nashi homolog	Homo sapiens	3.7e-45
t461	P15_B03	0	1	1	matk	megakaryocyte-associated tyrosine-protein kinase	Homo sapiens	2.5e-50
t462	SSHPBS02_D01	0	1	1	med13	mediator of rna polymerase ii transcription subunit 13	Homo sapiens	2.6e-56
t463	P12_C10	0	1	1	med21	mediator of rna polymerase ii transcription subunit 21	Homo sapiens	2.7e-12
t464	P16_E04	0	1	1	metap2	methionine aminopeptidase 2	Rattus norvegicus	1.2e-07
t465	SSHPBS01_B09	0	1	1	mgst1	microsomal glutathione s-transferase 1	Danio rerio	1.5e-47
t466	P15_F10	0	1	1	mhc1uda	major histocompatibility complex class i uda gene	Danio rerio	2e-55
t467	SSHPBS02_D09	0	1	1	mknk2a	map kinase-interacting serine/threonine kinase 2a	Danio rerio	1.3e-24
t468	P12_G10	0	1	1	mon2	protein mon2 homolog (fragment)	Homo sapiens	3.6e-13
t469	P19_G04	0	1	1	mov10	moloney leukemia virus 10	Mus musculus	5.8e-41
t470	SSHPBS02_B10	0	1	1	mta3	metastasis associated 3	Mus musculus	9.4e-36
t471	P15_C07	0	1	1	mthfr	mthfr: methylenetetrahydrofolate reductase	Homo sapiens	2.2e-53
t472	SSHPBS01_F11	0	1	1	mtmr9	myotubularin related protein 9	Rattus norvegicus	6.3e-83
t473	XJH-P7_D08	0	1	1	mycbp2	myc binding protein 2	Danio rerio	1.3e-63
t474	P12_E08	0	1	1	myd88	myeloid differentiation primary response gene (88)	Danio rerio	2.4e-18
t475	P12_E01	0	1	1	nat5	n-acetyltransferase 5	Danio rerio	8.7e-37
t476	P14_H07	0	1	1	ndpk	nucleoside diphosphate kinase	Gallus gallus	3.1e-61
t477	SSHPBS01_G08	0	1	1	ndufa10	nadh dehydrogenase [ubiquinone] 1 alpha subcomplex subunit 10, mitochondrial precursor	Homo sapiens	1.1e-28
t478	P10_G10	0	1	1	neos	neosin	Drosophila melanogaster	2.9e-14
t479	SSHPBS02_D03	0	1	1	nfe2l2	nuclear factor (erythroid-derived 2)-like 2	Danio rerio	1.5e-19
t480	P12_F01	0	1	1	nfs1	nfs1 nitrogen fixation 1 (s. cerevisiae)	Danio rerio	3e-35
t481	P6_H12	0	1	1	nog1	nucleolar gtp-binding protein 1	Homo sapiens	2.4e-40
t482	XJH-P5_B02	0	1	1	nr	nicotinamide riboside	Anoplopoma fimbria	4e-131
t483	P17_D08	0	1	1	nubp1	nucleotide binding protein 1 (mind homolog, e. coli)	Danio rerio	5.2e-63
t484	SSHPBS04_H01	0	1	1	ostc	oligosaccharyltransferase complex subunit	Danio rerio	5.4e-16
t485	P9_B01	0	1	1	p24-1	p24-related-1	Drosophila melanogaster	8.3e-20
t486	P18_E03	0	1	1	paox	polyamine oxidase (exo-n4-amino)	Mus musculus	4e-13
t487	P17_E10	0	1	1	pcna	proliferating cell nuclear antigen	Danio rerio	4.9e-50
t488	P15_B11	0	1	1	pcnp	pest proteolytic signal-containing nuclear protein	Homo sapiens	3.5e-12
t489	P16_D01	0	1	1	pdpk1	3-phosphoinositide-dependent protein kinase 1	Homo sapiens	5.2e-20
t490	SSHPBS01_C09	0	1	1	picalm	phosphatidylinositol-binding clathrin assembly protein	Homo sapiens	1.5e-20
t491	P12_F03	0	1	1	pkm2a	pyruvate kinase, muscle, a	Danio rerio	4.3e-73
t492	XJH-P5_C10	0	1	1	ppp1ca	serine/threonine-protein phosphatase pp1-alpha catalytic subunit	Homo sapiens	2.5e-73
t493	P10_D10	0	1	1	ppt1	palmitoyl-protein thioesterase 1 (ceroid-lipofuscinosis, neuronal 1, infantile)	Danio rerio	2.4e-36
t494	SSHPBS01_D07	0	1	1	ppt2	palmitoyl-protein thioesterase 2	Mus musculus	2.4e-24
t495	XJH-P5_C06	0	1	1	prdx6	peroxiredoxin-6	Bos taurus	9e-39
t496	P19_C09	0	1	1	prp4	u4/u6 small nuclear ribonucleoprotein prp4	Homo sapiens	3.2e-32
t497	P6_A08	0	1	1	prpf3	prp3 pre-mrna processing factor 3 homolog (yeast)	Danio rerio	1e-15
t498	P15_H07	0	1	1	prr5	proline rich 5 (renal)	Mus musculus	1.1e-56
t499	P19_G03	0	1	1	prs6a	26s protease regulatory subunit 6a	Homo sapiens	1.5e-96
t500	P11_G07	0	1	1	prss12	protease, serine, 12 neurotrypsin (motopsin)	Mus musculus	2.7e-42
t501	P11_H05	0	1	1	psmf1	proteasome inhibitor pi31 subunit	Homo sapiens	4.6e-41
t502	P17_A06	0	1	1	ptgds	prostaglandin d2 synthase	Danio rerio	0.00043
t503	XJH-P5_H12	0	1	1	ptpn3	tyrosine-protein phosphatase non-receptor type 4	Homo sapiens	8.9e-21
t504	P6_B12	0	1	1	pygl	liver glycogen phosphorylase	Mus musculus	2.5e-57
t505	P13_B04	0	1	1	rab-10	ras-related protein rab-10 putative mrna, complete cds	Salmo salar	4e-13
t506	P11_E06	0	1	1	rab5a	rab5a, member ras oncogene family	Mus musculus	1e-41
t507	P10_H09	0	1	1	rab7	mrna for putative rab7 gtpase (rab7 gene)	Plasmodium falciparum	1e-21
t508	P18_G01	0	1	1	rab7a	ras-related protein rab-7a	Homo sapiens	8.8e-59
t509	P9_G08	0	1	1	ralgds	ral guanine nucleotide dissociation stimulator	Mus musculus	1.3e-37
t510	P18_D05	0	1	1	rbm39	rna binding motif protein 39	Rattus norvegicus	9.6e-21
t511	P13_C08	0	1	1	rbms3	rna binding motif, single stranded interacting protein	Danio rerio	3.6e-28
t512	SSHPBS01_D10	0	1	1	rgd1563634	similar to r31449_3	Homo sapiens	2.4e-52
t513	P18_B06	0	1	1	rgl1	ral guanine nucleotide dissociation stimulator-like 1	Homo sapiens	7.6e-33
t514	P17_E02	0	1	1	rh50	50 kd glycoprotein	Macaca fascicularis	7.1e-17
t515	SSHPBS01_E08	0	1	1	rpl11	60s ribosomal protein l11	Homo sapiens	7.4e-40
t516	P14_H09	0	1	1	rpl35	60s ribosomal protein l35	Homo sapiens	8.8e-46
t517	XJH-P8_B11	0	1	1	rps24	40s ribosomal protein s24	Homo sapiens	1.5e-13
t518	XJH-P7_C12	0	1	1	rrad	gtp-binding protein rad	Homo sapiens	2.5e-38
t519	SSHPBS01_B03	0	1	1	rxrbb	retinoid x receptor, beta b	Danio rerio	1.9e-14
t520	P10_H04	0	1	1	sap130	histone deacetylase complex subunit sap130	Homo sapiens	5.5e-34
t521	SSHPBS02_C10	0	1	1	scl	scl gene locus	Fugu rubripes	9e-36
t522	P6_D06	0	1	1	selp	selectin, platelet	Mus musculus	3.4e-13
t523	P15_B06	0	1	1	sema3d	semaphorin 3d	Danio rerio	5.2e-70
t524	XJH-P5_F08	0	1	1	sepp1	selenoprotein p, plasma, 1	Danio rerio	5.5e-21
t525	SSHPBS01_C06	0	1	1	sept3	neuronal-specific septin-3	Homo sapiens	5.2e-48
t526	P14_A03	0	1	1	serpinb6	serpin b6	Homo sapiens	6.5e-08
t527	P17_B09	0	1	1	sfrs11	splicing factor, arginine/serine-rich 11	Danio rerio	9.4e-35
t528	P12_A07	0	1	1	slc29a1	solute carrier family 29 (nucleoside transporters), member 1	Rattus norvegicus	6.2e-43
t529	SSHPBS04_H09	0	1	1	slc31a2	probable low affinity copper uptake protein 2	Homo sapiens	9.7e-08
t530	SSHPBS01_G03	0	1	1	slc46a3	solute carrier family 46, member 3	Mus musculus	1e-37
t531	P17_B03	0	1	1	slc6a11	solute carrier family 6 (neurotransmitter transporter, gaba), member 11	Rattus norvegicus	3.2e-08
t532	P15_D12	0	1	1	slk	ste20-like kinase (yeast)	Rattus norvegicus	1.4e-83
t533	XJH-P7_D09	0	1	1	spns2	spinster homolog 1 (drosophila)	Mus musculus	1.6e-29
t534	P6_C03	0	1	1	spock3	sparc/osteonectin, cwcv and kazal-like domains proteoglycan 3	Mus musculus	4.5e-21
t535	SSHPBS04_E07	0	1	1	sr-alpha	signal recognition particle receptor subunit alpha putative mrna, partial cds	Salmo salar	7e-14
t536	SSHPBS04_C07	0	1	1	srrm1	serine/arginine repetitive matrix protein 1	Homo sapiens	2e-28
t537	P16_E01	0	1	1	ssb	lupus la protein	Homo sapiens	7.8e-38
t538	P9_B03	0	1	1	ssbp2	single-stranded dna-binding protein 2	Homo sapiens	7.4e-17
t539	SSHPBS04_F07	0	1	1	ssr1	translocon-associated protein subunit alpha precursor	Homo sapiens	8.6e-28
t540	P17_F04	0	1	1	stk38	serine/threonine kinase 38	Rattus norvegicus	4.8e-42
t541	P14_A10	0	1	1	suclg1	succinyl-coa ligase [gdp-forming] subunit alpha, mitochondrial precursor	Homo sapiens	2e-21
t542	P14_F01	0	1	1	svep1	sushi, von willebrand factor type a, egf and pentraxin domain containing 1	Mus musculus	1.4e-10
t543	P10_F12	0	1	1	tbce	tubulin-specific chaperone e	Homo sapiens	3.8e-10
t544	SSHPBS02_A02	0	1	1	tcrb	t-cell receptor beta chain	Rattus norvegicus	2.4e-19
t545	P18_C01	0	1	1	tfpi2	tissue factor pathway inhibitor 2	Mus musculus	9.7e-17
t546	P6_A02	0	1	1	thoc4	tho complex 4	Mus musculus	7.8e-36
t547	P18_F11	0	1	1	tlx1	t-cell leukemia, homeobox 1	Mus musculus	5.1e-26
t548	P17_E09	0	1	1	tmem184b	transmembrane protein 184b	Mus musculus	1.4e-12
t549	P19_C10	0	1	1	tmsb4x	thymosin, beta 4, x chromosome	Mus musculus	5.2e-08
t550	P18_G09	0	1	1	tp53inp	tumor protein p53-inducible nuclear protein 2 putative mrna, complete cds	Osmerus mordax	4e-82
t551	P16_D02	0	1	1	tpm4	tropomyosin alpha-4 chain	Homo sapiens	1e-31
t552	P12_C03	0	1	1	tpst1	protein-tyrosine sulfotransferase 1	Mus musculus	1.9e-32
t553	XJH-P8_D02	0	1	1	trpc6	transient receptor potential cation channel, subfamily c, member 6	Rattus norvegicus	4.9e-50
t554	XJH-P7_D06	0	1	1	tsc22d3	tsc22 domain family protein 3	Homo sapiens	8e-08
t555	P18_A07	0	1	1	tspan3	tetraspanin-3	Homo sapiens	1.2e-15
t556	P10_C06	0	1	1	tuba1c	tubulin alpha-1c chain	Homo sapiens	9.4e-64
t557	SSHPBS02_G07	0	1	1	ube4a	ubiquitination factor e4a, ufd2 homolog (s. cerevisiae)	Rattus norvegicus	8e-40
t558	P11_B09	0	1	1	ubr2	ubiquitin protein ligase e3 component n-recognin 2	Mus musculus	2.2e-41
t559	XJH-P5_G06	0	1	1	ubr7	ubiquitin protein ligase e3 component n-recognin 7	Danio rerio	3.3e-43
t560	P10_G11	0	1	1	ugt1a1	udp glucuronosyltransferase 1 family, polypeptide a1	Mus musculus	3.1e-29
t561	SSHPBS02_B03	0	1	1	unc84b	protein unc-84 homolog b	Homo sapiens	3.4e-28
t562	P14_H04	0	1	1	usp33	ubiquitin specific peptidase 33	Danio rerio	2e-56
t563	XJH-P7_H09	0	1	1	vdac2	voltage-dependent anion-selective channel protein 2	Homo sapiens	5.4e-52
t564	P15_D07	0	1	1	vsgbuteba5	mrna for variant surface glycoprotein buteba 5 (vsg buteba 5 gene)	Trypanosoma brucei brucei	0.0004
t565	P6_D09	0	1	1	vtcn1	v-set domain containing t cell activation inhibitor 1	Rattus norvegicus	3.4e-06
t566	XJH-P7_A06	0	1	1	wap	whey acidic protein precursor putative mrna, complete cds	Anoplopoma fimbria	5e-55
t567	P17_G10	0	1	1	wbp4	ww domain binding protein 4	Rattus norvegicus	4.2e-07
t568	SSHPBS04_F03	0	1	1	wdr1	wd repeat domain 1	Rattus norvegicus	1.8e-47
t569	P14_F08	0	1	1	wdr23	wd repeat domain 23	Rattus norvegicus	1.4e-74
t570	P15_D11	0	1	1	wisp1	wnt1 inducible signaling pathway protein 1	Mus musculus	1.1e-27
t571	P18_C02	0	1	1	wsb1	wd repeat and socs box-containing protein 1	Takifugu rubripes	2e-55
t572	XJH-P7_H02	0	1	1	xbp1	x-box binding protein 1	Danio rerio	2e-08
t573	P14_A12	0	1	1	ypel5	yippee-like 5 (drosophila)	Mus musculus	2.2e-12
t574	P6_H09	0	1	1	ythdf2	yth domain family protein 2	Homo sapiens	5.2e-59
t575	P10_B01	0	1	1	zfp161	zinc finger protein 161 homolog	Homo sapiens	1.2e-14
t576	P11_C01	0	1	1	zip	zipper	Drosophila melanogaster	7.5e-06
t577	XJH-P8_A03	0	1	1	znf214	zinc finger protein 214	Danio rerio	1.9e-21
t578	XJH-P5_F05	0	1	1	znf395	zinc finger protein 395	Homo sapiens	3.5e-12
t579	P13_F11	0	1	1		zgc:92775	Danio rerio	3.8e-07
t580	P14_F10	0	1	1		zgc:92624	Danio rerio	1.1e-35
t581	P15_A09	0	1	1		zgc:73111	Danio rerio	2.7e-35
t582	XJH-P5_F07	0	1	1		zgc:158463	Danio rerio	5e-41
t583	SSHPBS04_F06	0	1	1		tsa: hippoglossus hippoglossus all_halibut.930.c1 mrna sequence	Hippoglossus hippoglossus	2e-89
t584	P17_G11	0	1	1		tsa: hippoglossus hippoglossus all_halibut.93.c1 mrna sequence	Hippoglossus hippoglossus	5e-146
t585	P13_G11	0	1	1		tsa: hippoglossus hippoglossus all_halibut.858.c1 mrna sequence	Hippoglossus hippoglossus	4e-143
t586	SSHPBS01_D12	0	1	1		tsa: hippoglossus hippoglossus all_halibut.505.c1 mrna sequence	Hippoglossus hippoglossus	3e-60
t587	P10_E07	0	1	1		tsa: hippoglossus hippoglossus all_halibut.1797.c1 mrna sequence	Hippoglossus hippoglossus	9e-23
t588	P17_D03	0	1	1		tsa: hippoglossus hippoglossus all_halibut.1478.c1 mrna sequence	Hippoglossus hippoglossus	4e-52
t589	SSHPBS01_G09	0	1	1		transmembrane protein	Anoplopoma fimbria	2e-107
t590	P19_E11	0	1	1		predicted:hypothetical protein loc100155250 (loc100155250	Sus scrofa	3e-29
t591	P12_H04	0	1	1		mitochondrion, complete genome	Lates calcarifer	2e-176
t592	P10_B04	0	1	1		full-length cdna	Tetraodon nigroviridis	5e-15
t593	P18_F07	0	1	1		full-length cdna	Tetraodon nigroviridis	4e-87
t594	SSHPBS01_A06	0	1	1		full-length cdna	Tetraodon nigroviridis	2e-66
t595	XJH-P5_E01	0	1	1		full-length cdna	Tetraodon nigroviridis	1e-12
t596	XJH-P8_A08	0	1	1		dna sequence from clone dkeyp-105g12 in linkage group	Zebrafish	0.0008
t597	P17_H01	0	1	1		dna sequence from clone dkey-46e6 in linkage group 7	Zebrafish	1e-22
t598	P6_D07	0	1	1		dna sequence from clone ch73-152o7 in linkage group 3, complete sequence	Zebrafish	2e-17
t599	P14_A06	0	1	1		cnb282-d09 mrna sequence	Gasterosteus aculeatus	7e-16
t600	SSHPBS04_E06	0	1	1		cnb245-d07 mrna sequence	Gasterosteus aculeatus	9e-103
t601	P18_G08	0	1	1		cnb232-f08 mrna sequence	Gasterosteus aculeatus	3e-54
t602	SSHPBS04_D08	0	1	1		clone wlsu2.pk0001.h3:fis, full insert mrna sequence	Triticum aestivum	5e-06
t603	P10_A10	0	1	1		clone lmos8p09b01 mrna sequence	Lithognathus mormyrus	5e-45
t604	XJH-P7_A05	0	1	1		clone lmos8p06f02 mrna sequence	Lithognathus mormyrus	8e-133
t605	P12_H01	0	1	1		clone lithmor93 mrna sequence	Lithognathus mormyrus	1e-102
t606	XJH-P7_A07	0	1	1		clone lithmor864 mrna sequence	Lithognathus mormyrus	9e-98
t607	P19_B06	0	1	1		clone lithmor814 mrna sequence	Lithognathus mormyrus	2e-159
t608	P14_C03	0	1	1		clone lithmor783 mrna sequence	Lithognathus mormyrus	3e-09
t609	P14_F11	0	1	1		clone lithmor421 mrna sequence	Lithognathus mormyrus	5e-87
t610	P10_H11	0	1	1		clone lama45 microsatellite sequence	Lateolabrax maculatus	4e-101
t611	SSHPBS04_B01	0	1	1		clone hhi12imb microsatellite sequence	Hippoglossus hippoglossus	1e-41
t612	XJH-P5_A10	0	1	1		clone cfw130-g04 mrna sequence	Gasterosteus aculeatus	2e-60
t613	P18_H02	0	1	1		clone c1 microsatellite sequence	Dicentrarchus labrax	2e-36
t614	L12_C02	1	0	1	6pgd	6-phosphogluconate dehydrogenase, decarboxylating putative mrna, complete cds	Salmo salar	8e-25
t615	L16_E09	1	0	1	a2m	alpha-2-macroglobulin	Cyprinus carpio	4e-54
t616	L16_A07	1	0	1	a2ml	alpha-2-macroglobulin-like	Danio rerio	2.6e-12
t617	L11_D06	1	0	1	aael_aael001336	charged multivesicular body protein 2a	Homo sapiens	3.4e-18
t618	L11_C01	1	0	1	aael_aael011074	dedicator of cytokinesis protein 2	Homo sapiens	3.2e-55
t619	L15_C01	1	0	1	act-5	act-5	Caenorhabditis elegans	3.8e-31
t620	L11_D03	1	0	1	actn4	actinin, alpha 4	Danio rerio	8.5e-99
t621	L12_G02	1	0	1	ahsg	alpha-2-hs-glycoprotein	Ovis aries	2e-20
t622	SSHLPS02_F09	1	0	1	aldh2a	aldehyde dehydrogenase 2 family (mitochondrial)a	Danio rerio	1.2e-88
t623	L12_D07	1	0	1	ankrd54	ankyrin repeat domain 54	Danio rerio	6.4e-43
t624	L16_F05	1	0	1	ano1	anoctamin-1	Homo sapiens	6.2e-05
t625	L15_H01	1	0	1	anxa5	annexin a5	Danio rerio	9.5e-87
t626	L7_D09	1	0	1	apoa1	apolipoprotein a-i	Danio rerio	2.2e-17
t627	L9_A03	1	0	1	arf5	adp-ribosylation factor 5	Gallus gallus	1.9e-61
t628	L10_B12	1	0	1	arhgap27	rho gtpase-activating protein 27	Homo sapiens	3.9e-51
t629	L8_C04	1	0	1	arhgap9	rho gtpase activating protein 9	Mus musculus	2.7e-28
t630	L8_H01	1	0	1	arpc1b	actin-related protein 2/3 complex subunit 1b	Homo sapiens	2.2e-89
t631	L7_F11	1	0	1	arpc5	actin related protein 2/3 complex, subunit 5	Mus musculus	1.4e-08
t632	SSHLPS02_A10	1	0	1	arrdc3	arrestin domain containing 3	Danio rerio	3.8e-19
t633	L8_B01	1	0	1	asah1	n-acylsphingosine amidohydrolase (acid ceramidase) 1b	Danio rerio	2.6e-15
t634	L6_B11	1	0	1	at2g07687	cytochrome c oxidase subunit 3	Homo sapiens	4.1e-29
t635	LP01_d10	1	0	1	at5g02960	40s ribosomal protein s23	Homo sapiens	8.4e-57
t636	L14_H03	1	0	1	b4galnt1	beta-1,4 n-acetylgalactosaminyltransferase 1	Homo sapiens	4.2e-34
t637	L10_G10	1	0	1	betatub85d	beta-tubulin at 85d	Drosophila melanogaster	9.7e-62
t638	L13_F02	1	0	1	bloc1s1	biogenesis of lysosome-related organelles complex 1 subunit 1	Homo sapiens	3.1e-41
t639	L10_B08	1	0	1	bmp4	bmp4 gene for bone morphogenetic protein 4, complete cds	Paralabidochromis chilotes	8e-15
t640	SSHLPS03_H10	1	0	1	bnip3l	bcl2/adenovirus e1b 19 kda protein-interacting protein 3-like	Bos taurus	3.6e-51
t641	L14_B05	1	0	1	bpi	bactericidal/permeability-increasing protein	Rattus norvegicus	2.8e-06
t642	L15_D03	1	0	1	brp44l	brain protein 44-like	Mus musculus	4.8e-41
t643	L11_D01	1	0	1	btg4	b-cell translocation gene 4	Mus musculus	6.4e-17
t644	L4_E09	1	0	1	bzw1	basic leucine zipper and w2 domain-containing protein 1	Homo sapiens	1.7e-31
t645	L14_G01	1	0	1	c22orf23	upf0193 protein evg1	Homo sapiens	7.6e-28
t646	L10_B07	1	0	1	c3orf1	transmembrane protein c3orf1	Homo sapiens	1.6e-18
t647	SSHLPS03_H09	1	0	1	c6orf211	upf0364 protein c6orf211	Homo sapiens	2.2e-64
t648	L13_C05	1	0	1	c8a	complement component 8, alpha polypeptide	Danio rerio	5.8e-23
t649	SSHLPS03_E11	1	0	1	calr	calreticulin	Homo sapiens	1.5e-43
t650	L6_C06	1	0	1	capzb	capping protein (actin filament) muscle z-line, beta	Rattus norvegicus	2.4e-10
t651	L14_E10	1	0	1	cars	cysteinyl-trna synthetase	Mus musculus	2.7e-93
t652	L7_F09	1	0	1	ccng2	cyclin g2	Mus musculus	1.5e-29
t653	SSHLPS03_B09	1	0	1	cct6a	t-complex protein 1 subunit zeta	Homo sapiens	2.7e-76
t654	L10_A06	1	0	1	cd22	b-cell receptor cd22 precursor	Homo sapiens	3.6e-10
t655	L9_G06	1	0	1	cd3g	cd3g antigen, gamma polypeptide	Anoplopoma fimbria	0.0004
t656	SSHLPS02_B03	1	0	1	cd40	cd40 antigen	Mus musculus	2.6e-16
t657	SSHLPS03_F3	1	0	1	cd59	cd59 antigen	Mus musculus	0.0008
t658	L5_G03	1	0	1	cd9	cd9 antigen	Rattus norvegicus	3.7e-09
t659	L13_A07	1	0	1	cfh	complement factor h	Oncorhynchus mykiss	2e-18
t660	L4_G10	1	0	1	cfl1	cofilin-1	Homo sapiens	5.6e-20
t661	L10_G11	1	0	1	cfp	complement factor properdin	Rattus norvegicus	6.5e-36
t662	L12_D05	1	0	1	clec4c	c-type lectin domain family 4 member c	Anoplopoma fimbria	3e-16
t663	L12_E12	1	0	1	cltc	clathrin heavy chain 1 properdin	Bos taurus	4.9e-42
t664	L16_B11	1	0	1	cnot1	ccr4-not transcription complex, subunit 1	Danio rerio	8.9e-62
t665	L15_F03	1	0	1	copb1	coatomer protein complex, subunit beta 1	Danio rerio	1.6e-109
t666	L10_F03	1	0	1	cops4	constitutive photomorphogenic homolog subunit 4 (arabidopsis)	Danio rerio	1.4e-60
t667	L4_H11	1	0	1	cox5ab	cytochrome c oxidase subunit vab	Danio rerio	2.8e-28
t668	L9_H12	1	0	1	cp	ceruloplasmin	Homo sapiens	1.6e-39
t669	L10_E06	1	0	1	cpvl	carboxypeptidase, vitellogenic-like	Mus musculus	1.1e-17
t670	L14_E06	1	0	1	csrnp3	cysteine-serine-rich nuclear protein 3	Rattus norvegicus	6.9e-09
t671	SSHLPS03_A08	1	0	1	csrp1	cysteine and glycine-rich protein 1	Danio rerio	7.2e-64
t672	L12_E06	1	0	1	cstb	cystatin-b	Homo sapiens	1.4e-17
t673	L7_B11	1	0	1	ctsk	cathepsin k	Danio rerio	5.7e-14
t674	L7_C01	1	0	1	ctssb.1	cathepsin s, b.1	Danio rerio	5.7e-44
t675	LP01_b03	1	0	1	cybrd1	cytochrome b reductase 1	Homo sapiens	2.3e-21
t676	LP01_a04	1	0	1	dd5	progestin induced protein	Rattus norvegicus	2.9e-20
t677	L8_C11	1	0	1	ddb_g0275227	fkbp-type peptidylprolyl cis-trans isomerase (ppiase)	Dictyostelium discoideum	4.6e-13
t678	L4_E06	1	0	1	denr	density-regulated protein	Danio rerio	2e-50
t679	L7_E10	1	0	1	dhrs11a	dehydrogenase/reductase (sdr family) member 11a	Danio rerio	3.2e-68
t680	L10_F06	1	0	1	epor	erythropoietin receptor	Danio rerio	9.6e-09
t681	L4_C04	1	0	1	ercc3	excision repair cross-complementing rodent repair deficiency, complementation group 3	Mus musculus	3.3e-23
t682	L10_B01	1	0	1	ewsr1a	ewing sarcoma breakpoint region 1a	Danio rerio	1.2e-12
t683	L9_G02	1	0	1	f2	coagulation factor ii (thrombin)	Danio rerio	3e-67
t684	SSHLPS03_E10	1	0	1	faf1	fas-associated factor 1	Homo sapiens	1.6e-87
t685	L16_C09	1	0	1	fam32a	protein fam32a	Homo sapiens	7.9e-08
t686	L8_G02	1	0	1	fbp1b	fructose-1,6-bisphosphatase 1	Homo sapiens	8.7e-45
t687	L6_H03	1	0	1	fbxl14	f-box and leucine-rich repeat protein 14b	Danio rerio	1.4e-90
t688	L12_B12	1	0	1	fcer1g	high affinity immunoglobulin epsilon receptor subunit gamma precursor	Homo sapiens	4.1e-06
t689	L9_G01	1	0	1	fcgr3	high affinity immunoglobulin gamma fc receptor i precursor	Salmo salar	7e-22
t690	SSHLPS03_H08	1	0	1	fuca1	tissue alpha-l-fucosidase	Homo sapiens	3.5e-24
t691	L4_F12	1	0	1	gabarapl2	gaba(a) receptor-associated protein-like 2	Danio rerio	1.9e-08
t692	SSHLPS02_B01	1	0	1	gadd45	growth arrest and dna-damage-inducible protein gadd45 alpha putative mrna, complete cds	Anoplopoma fimbria	8e-105
t693	L6_H02	1	0	1	gcfc	gc-rich sequence dna-binding factor homolog	Homo sapiens	3.4e-20
t694	L4_B11	1	0	1	gi2alpha	guanine nucleotide-binding protein g(i), alpha-2 subunit	Homo sapiens	8.6e-94
t695	L14_F07	1	0	1	gng5	guanine nucleotide-binding protein g(i)/g(s)/g(o) subunit gamma-5 precursor	Homo sapiens	6.7e-27
t696	L7_E01	1	0	1	gnptab	n-acetylglucosamine-1-phosphate transferase, alpha and beta subunits	Mus musculus	1.5e-15
t697	L4_B05	1	0	1	gns	glucosamine (n-acetyl)-6-sulfatase	Mus musculus	4.3e-07
t698	L10_A04	1	0	1	gpx3	glutathione peroxidase 3	Macaca fuscata fuscata	8e-63
t699	L6_G08	1	0	1	gstt1b	glutathione s-transferase theta 1b	Danio rerio	9.5e-45
t700	L4_B12	1	0	1	gtf2e2	transcription initiation factor iie subunit beta	Homo sapiens	1.3e-07
t701	L4_G08	1	0	1	h3f3a	histone h3.3a	Drosophila melanogaster	5.7e-64
t702	L8_F08	1	0	1	habp2	hyaluronic acid binding protein 2	Mus musculus	4.9e-40
t703	L10_D11	1	0	1	hep-1	hepcidin-1 (hep-1) mrna, complete cds	Micropterus dolomieu	0
t704	L15_E07	1	0	1	herpud1	homocysteine-inducible, endoplasmic reticulum stress-inducible, ubiquitin-like domain member 1	Danio rerio	3.2e-06
t705	L15_A02	1	0	1	hne_1833	conserved hypothetical protein	Hyphomonas neptunium ATCC 15444	1.9e-15
t706	L4_C02	1	0	1	hnrnpab	heterogeneous nuclear ribonucleoprotein a/b	Rattus norvegicus	2.5e-55
t707	L9_H05	1	0	1	hps3	hermansky-pudlak syndrome 3 homolog (human)	Rattus norvegicus	8.4e-22
t708	L11_H02	1	0	1	hpx	hemopexin	Mus musculus	3e-33
t709	L12_F11	1	0	1	ifngr2	interferon gamma receptor 2	Homo sapiens	6e-06
t710	L5_H03	1	0	1	illr4	c-type lectin domain family 4 member e	Salmo salar	3e-16
t711	L14_E01	1	0	1	irs2	insulin receptor substrate 2	Homo sapiens	1e-13
t712	SSHLPS03_B02	1	0	1	iscu	iscu iron-sulfur cluster scaffold homolog (e. coli)	Mus musculus	1.9e-59
t713	L12_G06	1	0	1	itgax	integrin alpha x	Rattus norvegicus	2.7e-09
t714	L15_D06	1	0	1	itgb1	integrin beta-1 precursor	Bos taurus	2.3e-24
t715	L12_E08	1	0	1	kctd12.1	potassium channel tetramerisation domain containing 12.1	Danio rerio	2e-28
t716	L4_A03	1	0	1	klf11b	kruppel-like factor 11b	Danio rerio	4.3e-71
t717	L6_H04	1	0	1	kng1	kininogen 1	Danio rerio	5.2e-23
t718	L12_C05	1	0	1	krt8	krt8, cyk8: keratin, type ii cytoskeletal 8	Homo sapiens	6.3e-43
t719	L15_D01	1	0	1	l5	ribosomal protein l5 mrna, complete cds	Dicentrarchus labrax	0
t720	L7_C08	1	0	1	lgals3	lectin, galactose binding, soluble 3	Rattus norvegicus	3.2e-06
t721	L16_G05	1	0	1	lmo2	lim domain only 2	Danio rerio	3.4e-57
t722	L14_H09	1	0	1	lnp	limb and neural patterns	Rattus norvegicus	2.5e-09
t723	L16_B08	1	0	1	loc732870	26s protease regulatory subunit 6b	Homo sapiens	1.6e-50
t724	SSHLPS03_G05	1	0	1	lphn3	latrophilin 3	Mus musculus	7.4e-22
t725	L7_C10	1	0	1	lsm4	lsm4 homolog, u6 small nuclear rna associated (s. cerevisiae)	Danio rerio	1.7e-32
t726	L7_G08	1	0	1	map3k7	mitogen-activated protein kinase kinase kinase 7	Danio rerio	1e-11
t727	L6_F07	1	0	1	mapk	mitogen-activated protein kinase	Salmo salar	1e-05
t728	L16_H07	1	0	1	mare	alpha globin regulatory element containing gene	Mus musculus	7.2e-76
t729	L10_A11	1	0	1	mdkb	midkine-related growth factor b	Danio rerio	1.8e-22
t730	SSHLPS02_G10	1	0	1	meis3	myeloid ecotropic viral integration site 3	Danio rerio	1.1e-103
t731	L13_B03	1	0	1	mhc-auha-dba	mhc class ii alpha subunit (mhc-auha-dba) mrna, mhc-auha-dba*s03 allele, partial cds	Aulonocara hansbaenschi	6e-32
t732	L15_B02	1	0	1	mmdh	malate dehydrogenase (mmdh) mrna, complete	Sphyraena idiastes	4e-104
t733	L15_E09	1	0	1	mobkl1b	mps one binder kinase activator-like 1b	Homo sapiens	2.3e-56
t734	L11_A01	1	0	1	mrpl9	39s ribosomal protein l9, mitochondrial precursor	Homo sapiens	2e-18
t735	SSHLPS02_G12	1	0	1	mrps10	mitochondrial ribosomal protein s10	Mus musculus	6.1e-51
t736	L16_F04	1	0	1	nckap1l	nck-associated protein 1-like	Homo sapiens	1e-41
t737	L6_B08	1	0	1	ncor1	nuclear receptor co-repressor 1	Mus musculus	9.2e-33
t738	L14_a6	1	0	1	ncr3	natural cytotoxicity triggering receptor 3	Mus musculus	5e-05
t739	SSHLPS02_D01	1	0	1	ndfip2	nedd4 family interacting protein 2	Mus musculus	9.6e-06
t740	LP01_d05	1	0	1	ndufs6	nadh dehydrogenase (ubiquinone) fe-s protein 6	Danio rerio	2.4e-40
t741	L15_A06	1	0	1	npc2	epididymal secretory protein e1 precursor	Homo sapiens	7.6e-49
t742	L6_F04	1	0	1	nr1d2	nuclear receptor subfamily 1, group d, member 2	Mus musculus	1.3e-06
t743	L4_E12	1	0	1	nrf1	nuclear respiratory factor 1	Danio rerio	1.1e-14
t744	L4_B04	1	0	1	p01770	ig heavy chain v-iii region nie	Homo sapiens	1.7e-18
t745	LP01_b06	1	0	1	p04431	ig kappa chain v-i region walker precursor	Homo sapiens	5e-06
t746	L7_H04	1	0	1	pdcd10	programmed cell death protein 10	Homo sapiens	1.5e-41
t747	SSHLPS03_C05	1	0	1	pfkfb1	6-phosphofructo-2-kinase/fructose-2,6-biphosphatase 1	Rattus norvegicus	7.4e-44
t748	L10_G04	1	0	1	phyhipl	phytanoyl-coa 2-hydroxylase interacting protein-like	Danio rerio	1.6e-48
t749	L7_E02	1	0	1	pik3c2b	phosphatidylinositol-4-phosphate 3-kinase c2 domain-containing beta polypeptide	Homo sapiens	1.9e-33
t750	L14_F02	1	0	1	plod2	procollagen-lysine,2-oxoglutarate 5-dioxygenase 2 precursor	Homo sapiens	1.8e-33
t751	L8_A06	1	0	1	pnliprp1	pancreatic lipase related protein 1	Mus musculus	1.6e-64
t752	L13_D01	1	0	1	polr2c	dna-directed rna polymerase ii subunit rpb3	Homo sapiens	2.5e-89
t753	L15_H11	1	0	1	ppp1cb	serine/threonine-protein phosphatase pp1-beta catalytic subunit	Homo sapiens	2.2e-120
t754	L5_B06	1	0	1	prdx5	peroxiredoxin-5, mitochondrial precursor	Homo sapiens	3.8e-12
t755	L8_E12	1	0	1	prps1b	phosphoribosyl pyrophosphate synthetase 1b	Danio rerio	1.6e-81
t756	L10_D07	1	0	1	prss1	protease, serine, 1 (trypsin 1)	Rattus norvegicus	3.4e-32
t757	L11_A09	1	0	1	psma6	proteasome subunit alpha type-6	Homo sapiens	2.8e-69
t758	L10_D03	1	0	1	psmb3	proteasome subunit beta type-3	Homo sapiens	2.2e-41
t759	L8_G11	1	0	1	rasa2	ras gtpase-activating protein 2	Homo sapiens	2.7e-23
t760	L13_E09	1	0	1	rdbp	rd rna binding protein	Danio rerio	2e-42
t761	L13_B12	1	0	1	reep5	receptor expression-enhancing protein 5 putative mrna, complete cds	Anoplopoma fimbria	1e-163
t762	L4_A09	1	0	1	rer1	protein rer1	Homo sapiens	7.5e-21
t763	L4_G06	1	0	1	rgs16	regulator of g-protein signaling 16	Mus musculus	2.1e-32
t764	L11_F04	1	0	1	rhoab	ras homolog gene family, member ab	Danio rerio	1.9e-15
t765	L16_C02	1	0	1	rme-8	receptor mediated endocytosis 8	Drosophila melanogaster	1.3e-31
t766	L4_D01	1	0	1	rpl17	60s ribosomal protein l17	Homo sapiens	7e-39
t767	L11_C07	1	0	1	rpl22	60s ribosomal protein l22	Homo sapiens	2.4e-27
t768	L8_G06	1	0	1	rpl23a	60s ribosomal protein l23a	Homo sapiens	1.3e-38
t769	L4_G02	1	0	1	rpl24	60s ribosomal protein l24	Bos taurus	6.3e-22
t770	L4_C05	1	0	1	rp-p0	60s acidic ribosomal protein p0	Homo sapiens	5.2e-48
t771	L14_G11	1	0	1	rps14	40s ribosomal protein s14	Homo sapiens	2.5e-70
t772	L14_F06	1	0	1	rt1-ba	rt1 class ii, locus ba	Rattus norvegicus	7.8e-08
t773	L5_D08	1	0	1	rtp3	receptor-transporting protein 3	Homo sapiens	7.1e-23
t774	L12_A01	1	0	1	sc6a6	sodium- and chloride-dependent taurine transporter	Homo sapiens	1.2e-15
t775	L10_H01	1	0	1	scarb2	scavenger receptor class b, member 2	Mus musculus	5.9e-48
t776	L9_D12	1	0	1	scinlb	scinderin like b	Danio rerio	3.8e-30
t777	L10_A05	1	0	1	scye1	small inducible cytokine subfamily e, member 1	Rattus norvegicus	7.7e-22
t778	LP01_c01	1	0	1	septin-7	septin-7 putative mrna, complete cds	Salmo salar	2e-08
t779	L16_E04	1	0	1	slc16a7	monocarboxylate transporter 2	Homo sapiens	4.3e-08
t780	L6_H12	1	0	1	slc43a2	solute carrier family 43, member 2	Mus musculus	6e-31
t781	L13_H03	1	0	1	snx27	sorting nexin family member 27	Rattus norvegicus	1.3e-31
t782	L11_G01	1	0	1	spag7	sperm-associated antigen 7	Homo sapiens	2.2e-43
t783	L7_A10	1	0	1	spt4h	transcription elongation factor spt4	Homo sapiens	2.9e-55
t784	L5_D06	1	0	1	stat3	signal transduction and activation of transcription 3	Danio rerio	4.7e-67
t785	L4_F11	1	0	1	stx8	syntaxin-8	Homo sapiens	2.5e-59
t786	L4_C11	1	0	1	svil	supervillin	Mus musculus	1.5e-30
t787	L14_E09	1	0	1	tbt-bp	tbt-binding protein mrna, partial cds	Fundulus heteroclitus	4e-20
t788	L6_B03	1	0	1	tegt	testis enhanced gene transcript-like protein mrna, complete cds	Paralichthys olivaceus	1e-39
t789	SSHLPS02_E11	1	0	1	tiparp	tcdd-inducible poly(adp-ribose) polymerase	Mus musculus	4.9e-12
t790	L7_H09	1	0	1	tmem165	transmembrane protein 165	Mus musculus	5.7e-73
t791	L6_C01	1	0	1	tnip1	interacting protein 1	Danio rerio	1.8e-59
t792	SSHLPS02_C05	1	0	1	tnks	tankyrase, trf1-interacting ankyrin-related adp-ribose polymerase	Mus musculus	8.2e-65
t793	SSHLPS02_F10	1	0	1	tnrc6a	trinucleotide repeat containing 6a	Mus musculus	1.7e-32
t794	SSHLPS03_E12	1	0	1	tnrc6c	trinucleotide repeat containing 6c	Mus musculus	1.4e-24
t795	Lp01_e12	1	0	1	trspap1	trna selenocysteine associated protein 1	Danio rerio	1.4e-15
t796	L11_H09	1	0	1	tsn18	tetraspanin-18 (tsn18), mrna >gb|bt045251.1| salmo salar clone ssal-rgf-516-212 tetraspanin-18 putative mrna, complete cds	Salmo salar	4e-13
t797	L7_F06	1	0	1	tspan8	tetraspanin 8	Rattus norvegicus	7.8e-19
t798	L15_C03	1	0	1	txndc17	thioredoxin domain-containing protein 17	Homo sapiens	2.4e-44
t799	L12_B10	1	0	1	ubap1	ubiquitin associated protein 1	Danio rerio	5e-18
t800	L15_B07	1	0	1	ubi-p63e	ubiquitin-63e	Drosophila melanogaster	1.5e-45
t801	SSHLPS02_A04	1	0	1	ubtf	nucleolar transcription factor 1	Homo sapiens	1.2e-37
t802	L4_A07	1	0	1	uck2b	uridine-cytidine kinase 2b	Danio rerio	1.2e-78
t803	L8_A10	1	0	1	ugp2	utp--glucose-1-phosphate uridylyltransferase	Homo sapiens	2.3e-42
t804	L5_G04	1	0	1	uox	urate oxidase	Danio rerio	1.3e-69
t805	L14_E04	1	0	1	uqcrh	ubiquinol-cytochrome c reductase hinge protein	Danio rerio	4.8e-29
t806	L5_E09	1	0	1	vamp5	vesicle-associated membrane protein 5	Mus musculus	6.1e-10
t807	L12_E05	1	0	1	vatb2	vacuolar atp synthase subunit b, brain isoform	Homo sapiens	1.3e-64
t808	L11_E06	1	0	1	vps35	vacuolar protein sorting 35	Mus musculus	8.8e-61
t809	L9_F07	1	0	1	vps45	vacuolar protein sorting 45 (yeast)	Mus musculus	9e-37
t810	L16_E01	1	0	1	xrn2	5'-3' exoribonuclease 2	Gallus gallus	1.6e-30
t811	L11_G05	1	0	1	yy1	transcriptional repressor protein yy1	Homo sapiens	7.2e-34
t812	L11_F01	1	0	1	zfp277	zinc finger protein 277	Homo sapiens	3.4e-41
t813	SSHLPS02_H09	1	0	1	zp2	zona pellucida glycoprotein 2	Danio rerio	1.5e-20
t814	L7_A08	1	0	1		zgc:77838	Danio rerio	3.9e-22
t815	L9_E06	1	0	1		zgc:158860	Danio rerio	4.8e-10
t816	SSHLPS02_H01	1	0	1		zgc:153921	Danio rerio	5.1e-27
t817	L13_C06	1	0	1		zgc:110239	Danio rerio	7.6e-46
t818	L6_D09	1	0	1		vmrc28-119k03, complete sequence	Gasterosteus aculeatus	3e-91
t819	L10_H02	1	0	1		unnamed protein product	Tetraodon nigroviridis	2e-15
t820	L14_B10	1	0	1		unknown protein mrna, partial cds	Siniperca chuatsi	3e-90
t821	L10_D09	1	0	1		tsa: hippoglossus hippoglossus all_halibut.980.c1 mrna sequence	Hippoglossus hippoglossus	3e-29
t822	L13_A11	1	0	1		tsa: hippoglossus hippoglossus all_halibut.535.c1 mrna sequence	Hippoglossus hippoglossus	2e-82
t823	L11_H03	1	0	1		tsa: hippoglossus hippoglossus all_halibut.2047.c1 mrna sequence	Hippoglossus hippoglossus	1e-117
t824	L13_B01	1	0	1		tsa: hippoglossus hippoglossus all_halibut.1436.c1 mrna sequence	Hippoglossus hippoglossus	2e-127
t825	SSHLPS02_G03	1	0	1		tsa: hippoglossus hippoglossus all_halibut.1372.c1 mrna sequence	Hippoglossus hippoglossus	2e-50
t826	L13_A01	1	0	1		tsa: hippoglossus hippoglossus all_halibut.1239.c1 mrna sequence	Hippoglossus hippoglossus	3e-100
t827	L16_D07	1	0	1		tsa: hippoglossus hippoglossus all_halibut.1027.c1 mrna sequence	Hippoglossus hippoglossus	3e-110
t828	L12_F12	1	0	1		si:dkey-7l12.4	Danio rerio	4.2e-17
t829	L12_G07	1	0	1		partial 16s rrna gene, clone k23	Halococcus dombrowskii	5e-28
t830	L13_C07	1	0	1		mitochondrion, complete genome	Lates calcarifer	3e-139
t831	SSHLPS03_H03	1	0	1		microtubule-associated	Anoplopoma fimbria	3e-11
t832	L12_A08	1	0	1		microsatellite cgpgmo-66 sequence	Gadus morhua	2e-40
t833	L13_B07	1	0	1		full-length cdna	Tetraodon nigroviridis	1e-59
t834	L14_A11	1	0	1		full-length cdna	Tetraodon nigroviridis	1e-28
t835	L8_H09	1	0	1		full-length cdna	Tetraodon nigroviridis	2e-130
t836	L9_H01	1	0	1		full-length cdna	Tetraodon nigroviridis	9e-23
t837	L14_A01	1	0	1		expression vector pduexp (pduexan6), complete sequence	Plant	0
t838	L16_B07	1	0	1		dna sequence from clone ch211-202m24 in linkage group 13 contains the gene for a novel protein similar to vertebrate menage a trois homolog 1, cyclin h assembly factor (xenopus laevis) (mnat1, zgc:101599), the gene for a novel protein similar to h.sapiens trmt5, trm5 trna methyltransferase 5 homolog (s. cerevisiae) (trmt5), the gene for a novel protein similar to sine oculis homeobox homolog 1 (d…	Zebrafish	1e-15
t839	SSHLPS02_G08	1	0	1		clone lmos8p03e02 mrna sequence	Lithognathus mormyrus	7e-36
t840	SSHLPS02_E04	1	0	1		clone lmos8p01f08 mrna sequence	Lithognathus mormyrus	3e-124
t841	L13_C02	1	0	1		clone lmos7p04e05 mrna sequence	Lithognathus mormyrus	6e-32
t842	LP01_e03	1	0	1		clone lmos7p03a11 mrna sequence	Lithognathus mormyrus	9e-177
t843	L12_A11	1	0	1		clone cnb169-h09 mrna sequence	Gasterosteus aculeatus	3e-44
t844	L12_B04	1	0	1		clone cnb152-f07 mrna sequence	Gasterosteus aculeatus	2e-30
t845	L13_F08	1	0	1		clone cmcon186 microsatellite sequence	Pagrus major	8e-71
t846	L10_A07	1	0	1		clone cfw55-h08 mrna sequence	Gasterosteus aculeatus	3e-14
t847	L13_H08	1	0	1		c34g6.1	Caenorhabditis elegans	3.5e-09
t848	L5_A12	1	0	1		bac 99m12 gsh2 (gsh2), pdgfra (pdgfra), and kita (kita) genes, complete cds; kdrb (kdrb) gene, partial cds; and clock (clock) gene, complete cds	Astatotilapia burtoni	4e-49
