# Supplementary material for: Identification and analysis of immune-related transcriptome in Asian seabass Lates calcarifer
Source: BMC Genomics. 2010 Jun 4;11:356. doi: 10.1186/1471-2164-11-356 (PMC2893601; doi:10.1186/1471-2164-11-356)
Supplement: Additional file 5 — Table S2. Functional classification of the Asian seabass genes from the reverse subtracted library following GO. [file 1471-2164-11-356-S5.XLS]

## Sheet: Sheet1
Table S2 Summary of functional classification of Asian seabass genes from the reverse subtracted library following GO
Biological Process	Total gene number in subcategory	Gene contained in subcategory
GO Slim Term
GO:0009987 cellular process	282	NDPK SYS1 CPS_0720 p24-1 rl27a clk4b cldn dyrk1aa bzw1b aldoab pkm2a glulb aldoaa mknk2a DCUN1D1 G0S2 Lpcat3 prs6a rb11b ei2bb at233 fucolectin,dadA HBB TUB1 RpL41,Epo nr Rel Lpl Rab7 Cd74 Tal1 EIF2S3 EIF3B CPA4 EEF1G PRSS3 IK MOV10 EEF2 ZNF214 UBE2E1 FARSB MFAP4 TPST1 Sqstm1 ZNF395 FTH Rh50 CREBL2 RRAD FBXO9 PSMF1 NUBP1 nog1 rxrbb sema3d tob1a crfb1 ppdpfa rpl36a jak2a tfr1a aplnrb epha4a c1ql4l…
GO:0008152 metabolic process	204	dadA HBB RpL41 Epo Rel Lpl Cd74 rl27a Lpcat3 BA_1326 ctssb.2 dyrk1aa clk4b ctsll bzw1b ctsba aldoab pkm2a glulb aldoaa mknk2a DCUN1D1 ei2bb at233 NDPK Dip-B EIF2S3 EIF3B CPA4 EEF1G TALDO1 PRSS3 MOV10 EEF2 ZNF214 UBE2E1 FARSB TPST1 ZNF395 CREBL2 FBXO9 PSMF1 rxrbb jak2a tfr1a Hba-x Mll3 Ptgs1 Kat5 Med7 Paox Bhlhe40 Ubr2 Ascc1 Eef1a2 Sfrs11 Atg9a C2 Adra2b Impdh1 Ugt1a1 Ccnd1 Actr3 Ube4a Tmsb4x Nfs1…
GO:0065007 biological regulation	165	rab-10 TUB1 Epo nr Rel Lpl Cd74 Tal1 bzw1b ctsba mknk2a cldn prs6a rb11b ei2bb fucolectin EIF3B ZNF214 UBE2E1 Sqstm1 ZNF395 FTH Rh50 CREBL2 MOV10 RRAD PSMF1 nog1 rxrbb sema3d tob1a crfb1 rpl36a jak2a tfr1a c1ql4l Hba-x Itgb1bp3 Abcb7 Ptgs1 Kat5 Med7 Bhlhe40 Kank4 Ostn Ascc1 Eef1a2 Prr5 Nlrc3 Cd74 Eif2ak1 Jdp2 C2 Adra2b Np Fkbp4 Ccnd1 Actr3 Cyr61 Myd88 Tmsb4x Becn1 Rps4x Dld Tef Fntb Itm2b Cebpb F…
GO:0050789 regulation of biological process	138	bzw1b rab-10 TUB1 Epo nr Rel Lpl Cd74 EIF3B ZNF214 Sqstm1 ZNF395 FTH MOV10 CREBL2 RRAD nog1 rxrbb sema3d tob1a crfb1 rpl36a jak2a c1ql4l Hba-x Itgb1bp3 Ptgs1 Kat5 Med7 Bhlhe40 Kank4 Ostn Ascc1 Eef1a2 Prr5 Nlrc3 Cd74 Eif2ak1 Jdp2 C2 Adra2b Np Fkbp4 Ccnd1 Actr3 Cyr61 Myd88 Tmsb4x Becn1 Rps4x Tef Fntb Itm2b Cebpb Foxo3 Tnfrsf14 Rnh1 Selp Hspa8 Comt Apoh Hcls1 Ptpn3 Eif2s1 Gnb2l1 Atf4 Cops2 Psap Hexb…
GO:0050896 response to stimulus	111	Igh-1b mknk2a ei2bb fucolectin Epo nr Lpl Cd74 TUB1 YTHDF2 TPST1 IGHM FTH PSG4 IK P06314 crfb1 mhc1ufa ba1 keap1b eef2l hbaa1 ssr1 cahz c1ql4l Atg9a Cd74 Eif2ak1 C2 Np Ugt1a1 Ccnd1 Actr3 Myd88 Cyr61 Becn1 Ndufa10 Fntb Foxo3 Selp Apoh Comt Hcls1 Tcrb Eif2s1 Cox8b Csf3r Haao Ccr7 Atf4 Clpb Tbce Gstm3 Hipk2 Hexb Alpl Swap70 Pik3r1 Cyba Pcna Fn1 F8 Nfe2l2 Col6a2 Ap2a2 Fos Ednrb Cyp1b1 Dsp Hmgb1 Hsp90…
GO:0032502 developmental process	110	fw cldn ei2bb rab-10 Epo nr Lpl Cd74 Tal1 sema3d nog1 tob1a foigr ppdpfa rpl36a jak2a eef2l tfr1a hbaa1 spns2 aplnrb epha4a c1ql4l Hba-x Itgb1bp3 Ptgs1 Ostn Eef1a2 Cd74 Adra2b Np Fkbp4 Ccnd1 Actr3 Cyr61 Tmsb4x Rps4x Dld Itm2b Foxo3 Cebpb Rnh1 Selp Apoh Hcls1 Gapdhs Tbce Cops2 Krt13 Psap Hexb Hipk2 Swap70 Pik3r1 Actb Fn1 Med21 Nfe2l2 Egfl7 Fos Ednrb Tlx1 Ulk1 Picalm Dsp Hmgb1 Hsp90ab1 Ppt1 Alas2 R…
GO:0032501 multicellular organismal process	108	Hba-x Itgb1bp3 Ptgs1 Ostn PRSS3 COCH fw ei2bb Epo nr Rel Lpl Cd74 Tal1 rab-10 sema3d nog1 tob1a foigr ppdpfa rpl36a jak2a eef2l tfr1a hbaa1 spns2 aplnrb epha4a c1ql4l Cd74 Adra2b Np Fkbp4 Ccnd1 Myd88 Actr3 Cyr61 Tmsb4x Rps4x Dld Cebpb Foxo3 Rnh1 Selp Comt Apoh Hcls1 Tbce Cops2 Krt13 Psap Hipk2 Hexb Swap70 Pik3r1 Cyba Actb Fn1 Med21 F8 Nfe2l2 Tpm4 Egfl7 Fos Ednrb Tlx1 Ulk1 Picalm Hmgb1 Hsp90ab1 Pp…
GO:0051179 localization	74	Dbpht1 Slc29a1 Prr5 sema3d aplnrb RH50 SLC31A2 PRSS3 SYS1 p24-1 Tpcn1 rb11b at233 Hbb TUB1 Rab7 Cd74 Hmgb1 Ppt1 Cd74 Krt18 Hmox1 Fkbp4 Cyr61 Tmsb4x Ap2m1 Arhgdia Ccl25 Copb2 Ehd1 Slc6a11 F2r Selp Chmp7 Apoh Ptgds Gapdhs Cdh2 Akt3 Plek Csf3r Mon2 Kcnn2 Rab5a Jun Anxa1 Psap Hexb Pacsin2 Slc4a1 Pik3r1 Gpx1 Atp5d Slc40a1 Itgb2 Pcna Ank1 Serinc3 Mycbp2 Jak2 Slc29a1 Egfl7 Pdpk1 Slc45a1 Ednrb Rpl11 Myh9…
GO:0048518 positive regulation of biological process	62	Kat5 Prr5 jak2a crfb1 fucolectin Rel Lpl Cd74 rab-10 TUB1 Hmgb1 Ppt1 Cd74 C2 Rps3 Cfd Hmox1 Np Ccnd1 Cst3 Actr3 Cyr61 Myd88 Becn1 Rps4x Tef Cdk4 Fntb Itm2b Foxo3 Cebpb Tnfrsf14 Selp F2r Comt Akirin2 Hcls1 Akt3 Rac2 Plek Jun Atf4 Anxa1 Hipk2 Pik3r1 Txnip Foxo1 Gpx1 Cyba Il31ra Itgb2 Med21 Med13 Serinc3 Nfe2l2 Jak2 Ecm1 Fos Ednrb Tlx1 Nupr1 Akt2
GO:0048519 negative regulation of biological process	62	nog1 rxrbb c1ql4l nr Cd74 FTH MOV10 Kank4 Hba-x Itgb1bp3 Ostn Bhlhe40 Eef1a2 Cd274 Hmgb1 Ppt1 Hsp90ab1 Cd74 Eif2ak1 Jdp2 Rps3 Hmox1 Krt18 Np Vtcn1 Ccnd1 Cst3 Tmsb4x Becn1 Dad1 Fntb Cebpb Tnfrsf14 F2r Comt Akirin2 Apoh Ptpn3 Plek Jun Cops2 Tpt1 Anxa1 Hipk2 Pacsin2 Pik3r1 Foxo1 Gpx1 Per3 Rps13 Flt3 Fn1 Jak2 Egfl7 Ednrb Nupr1 Ulk1 Actn1 Akt2 Arl6ip5 C1qc Tsc22d3
GO:0051234 establishment of localization	53	Dbpht1 Slc29a1 SLC31A2 Rh50 SYS1 p24-1 Tpcn1 rb11b at233 Rab7 Cd74 Hbb TUB1 Ppt1 Cd74 Krt18 Hmox1 Fkbp4 Ap2m1 Copb2 Ehd1 Slc6a11 F2r Chmp7 Apoh Ptgds Akt3 Mon2 Plek Rab5a Kcnn2 Jun Anxa1 Psap Pacsin2 Slc4a1 Atp5d Pcna Slc40a1 Ank1 Serinc3 Jak2 Slc29a1 Pdpk1 Slc45a1 Rpl11 Myh9 Ulk1 Akt2 Cope Picalm Arl6ip5 Tsc22d3
GO:0002376 immune system process	58	Igh-1b Hba-x sema3d jak2a crfb1 tfr1a hbaa1 YTHDF2 IGHM FTH IK P06314 mhc1uda fucolectin Epo Lpl Tal1 Cd274 Nlrc3 Hmgb1 Cd74 C2 Alas2 Cfd Hmox1 Np Impdh1 Vtcn1 Myd88 Ap2m1 Ccl25 Foxo3 C1qb Tnfrsf14 Selp Hcls1 Cd2 Csf3r Plek Ccr7 Jun Swap70 Pik3r1 Hla-dmb Gpx1 Cyba Flt3 Itgb2 Il31ra Ank1 Jak2 Ap2a2 Ednrb Tlx1 Myh9 Picalm C1qc
GO:0010926 anatomical structure formation	45	Kank4 spns2 aplnrb EIF3B NUBP1 Cd74 Hbb Hmgb1 Atg9a Cd74 Adra2b Hmox1 Fkbp4 Cox15 Actr3 Cyr61 Tmsb4x Becn1 Rnh1 Rps10 Apoh Cdh2 Rac2 Plek Cyfip1 Jun Myh11 Eif3e Gpx1 Ctsd Cyba Itgb2 Fn1 Krt8 Med13 Eif3c Eif3h Eif3d Prdx6 Pdpk1 Tlx1 Myh9 Ulk1 Actn1 Picalm
GO:0016265 death	36	Eef1a2 c1ql4l CPS_0720 Epo nr Jun Tpt1 Ppt1 Cd74 Anxa1 Hipk2 Rps3 Hmox1 Np Krt18 Atp6ap1 Pik3r1 Foxo1 Txnip Gpx1 Cst3 Fn1 Krt8 Dad1 Cdk4 Serinc3 Dido1 Cebpb Foxo3 Itm2b Jak2 F2r Ednrb Apoh Nupr1 Tsc22d3
GO:0040011 locomotion	24	sema3d aplnrb PRSS3 Prr5 Ccr7 Hmgb1 Pik3r1 Gpx1 Cyr61 Tmsb4x Itgb2 Ccl25 Jak2 Egfl7 Selp F2r Apoh Ednrb Gapdhs Myh9 Cdh2 Ulk1 Rac2 Csf3r
GO:0000003 reproduction	22	Ubr2 PSG4 Epo rab-10 TUB1 Dld Tpt1 Sepp1 Foxo3 Gsr Anxa1 Gpx4 Psap Hexb Fos Comt Fosb Gapdhs Fkbp4 Ccnd1 Cst3 Mgst1
GO:0022414 reproductive process	20	Ubr2 PSG4 Epo rab-10 Dld Tpt1 Foxo3 Gsr Anxa1 Gpx4 Psap Hexb Fos Comt Fosb Gapdhs Fkbp4 Ccnd1 Cst3 Mgst1
GO:0051704 multi-organism process	23	Igh-1b mhc1ufa c1ql4l PSG4 CPS_0720 Epo TUB1 Becn1 Krt8 Jun Ap2a2 Hexb Fos F2r Akirin2 Comt Fosb Fkbp4 Gpx1 Cst3 Mgst1 Myd88 Ap2m1
GO:0022610 biological adhesion	15	MFAP4 cldn Gpc1 Itgb2 Fn1 Jak2 Pdpk1 Selp Pik3r1 Myh9 Cd2 Cdh2 Actn1 Plek Cyr61
GO:0040007 growth	10	rab-10 Tbce Ppt1 Sepp1 Foxo3 Psap Cd53 Ccng1 Nupr1 Gpx1
GO:0048511 rhythmic process	7	Jun Ptgds Cdk4 Foxo3 Cst3 Anxa1 Per3
GO:0001906 cell killing	2	Np CPS_0720
GO:0043473 pigmentation	1	Ednrb
GO:0016032 viral reproduction	0
Cellular Component	Total gene number in subcategory	Gene contained in subcategory
GO Slim Term
GO:0005623 cell	294	TUB1 RpL41 Hbb KIAA0907 RAB-10 Rel Rab7 Cd74 Tal1 mt-Co1 hnrpkl actr2b mhc1uda Lpcat3 Tpcn1 cldn prs6a ei2bb at233 rl27a tmem184B NDPK SYS1 p24-1 DDB_G0293120 EIF2S3 EIF3B EEF1G TALDO1 TSPAN3 BTN1A1 IGHM A0EZU4 IK MOV10 EEF2 NMES1 SERPINB6 UBE2E1 ZNF214 FARSB SLC31A2 TPST1 GHITM ZNF395 CREBL2 MOV10 TMEM59L FBXO9 PSMF1 itgb3b tob1a crfb1 hbaa1 Itgb1bp3 Slc29a1 Ptgs1 Rpl6 Med7 Kat5 Kank4 Dbpht1 Enp…
GO:0044464 cell part	294	TUB1 RpL41 Hbb KIAA0907 RAB-10 Rel Rab7 Cd74 Tal1 mt-Co1 hnrpkl actr2b mhc1uda Lpcat3 Tpcn1 cldn prs6a ei2bb at233 rl27a tmem184B NDPK SYS1 p24-1 DDB_G0293120 EIF2S3 EIF3B EEF1G TALDO1 TSPAN3 BTN1A1 IGHM A0EZU4 IK MOV10 EEF2 NMES1 SERPINB6 UBE2E1 ZNF214 FARSB SLC31A2 TPST1 GHITM ZNF395 CREBL2 MOV10 TMEM59L FBXO9 PSMF1 itgb3b tob1a crfb1 hbaa1 Itgb1bp3 Slc29a1 Ptgs1 Rpl6 Med7 Kat5 Kank4 Dbpht1 Enp…
GO:0043226 organelle	197	NDPK SYS1 p24-1 DDB_G0293120 actr2b Lpcat3 prs6a Rel Rab7 Cd74 Tal1 mt-Co1 TUB1 KIAA0907 RpL41 CREBL2 NMES1 UBE2E1 ZNF214 SERPINB6 ZNF395 A0EZU4 tob1a Naca Prpf4b Mll3 Abcb7 Rpl6 Med7 Kat5 Bhlhe40 Copg2 Dbpht1 Rpl7a Ascc1 Eif3l mt-Co1 mt-Cytb Atg9a Zranb2 Ugt1a1 Fkbp4 Sept3 Ccnd1 Actr3 Tmsb4x Becn1 Rps4x Nfs1 Dld Tef Foxo3 Cebpb Ssb Selp Comt Apoh Hcls1 Eif2s1 Suclg1 Por Atf4 Rpl9 Gsr Srrm1 Hexb …
GO:0044422 organelle part	106	Mll3 Abcb7 Rpl6 Med7 Kat5 Copg2 Ascc1 Eif3l UBE2E1 SERPINB6 A0EZU4 SYS1 Lpcat3 TUB1 RpL41 Rpl19 Magoh Eif6 Rps26 Ccnd1 Actr3 Becn1 Nfs1 Rps4x Rpl23 Dld Cebpb Oaz1 Selp Cox8b Haao Suclg1 Atf4 Cops2 Rpl9 Srrm1 Hipk2 Rps24 Hla-dmb Atp5d Rps13 Actb Fn1 Pcna Ndufb5 F8 Arpc4 Med13 Med21 Slc25a3 Tpm4 Fos Arhgap4 Ednrb Cox4i2 Stk38 Rpl11 Ulk1 Cope Ints9 Rps8 Hmgb1 Cds1 Rps3 Alas2 Cfd Krt18 Csde1 Hmox1 Co…
GO:0032991 macromolecular complex	94	Igh-1b Mll3 Med7 Kat5 Copg2 Rpl7a Ubr2 Ascc1 Eef1a2 itgb3b hbaa1 EIF3B A0EZU4 MOV10 EEF2 FBXO9 PSMF1 hnrpkl mhc1uda ei2bb at233 rl27a Tal1 Hbb 1 TUB1 RpL41 Rpl19 Magoh Rps26 Ccnd1 Actr3 Rps4x Becn1 Dld Fntb Rnh1 Apoh Eif2s1 Suclg1 Atf4 Cops2 Rpl9 Srrm1 Rps24 Eif3e Rpl35a Pik3r1 Atp5d Cyba Rps13 Actb Pcna Fn1 Arpc4 Med13 Med21 Eif3c Eif3h Ap2a2 Tpm4 Eef2 Fos Cox4i2 Stk38 Ints9 Rps8 Rps3 Ap2m1 Cdk4…
GO:0031974 membrane-enclosed lumen	46	UBE2E1 Mll3 Rpl6 Med7 Kat5 Ascc1 Eif3l Ints9 Hmgb1 Eif6 Cfd Hmox1 Ccnd1 Ak2 Nfs1 Rpl23 Dld Cdk4 Cebpb Sap130 Akirin2 Cbs Akt3 Suclg1 Jun Atf4 Ppp1ca Rpl9 Hipk2 Txnip Atp5d Rps13 Actb Pcna Fn1 Vdac2 Med13 Med21 F8 Jak2 Fos Stk38 Rpl11 Rps7 Actn1 Akt2
GO:0005576 extracellular region	36	Igh-1b Ostn TFPI2 MFAP4 PRSS3 PSG4 ELA2B IK P06314 Epo Lpl Hmgb1 Tpt1 Cpa1 Sepp1 Ppt1 Anxa1 C2 Prss12 Cfd Np Cst3 Cyr61 Fn1 Olfm4 F8 Col6a2 C1qb Ecm1 Rnh1 Egfl7 Selp Apoh Ptgds Cd2 C1qc
GO:0044421 extracellular region part	30	Igh-1b Ostn TFPI2 MFAP4 PRSS3 IK Epo Lpl Hmgb1 Tpt1 Cpa1 Sepp1 Ppt1 Anxa1 Prss12 Cfd Cst3 Cyr61 Fn1 F8 Olfm4 Col6a2 C1qb Ecm1 Rnh1 Egfl7 Selp Apoh Ptgds Cd2
GO:0031975 envelope	23	Abcb7 Haao Suclg1 Eif6 Anxa1 Gpx4 Alas2 Csde1 Txnip Cox15 Cst3 Ak2 Atp5d Pcna Ndufb5 Vdac2 Slc25a3 Unc84b Ednrb Cox4i2 Rac2 Cox8b Mgst1
GO:0045202 synapse	8	Rab5a Ppt1 Prss12 F2r Myh9 Cdh2 Picalm Actr3
GO:0044456 synapse part	4	Rab5a F2r Ppt1 Prss12
GO:0019012 virion	0
GO:0055044 symplast	0
GO:0044423 virion part	0
Molecular Function	Total gene number in subcategory	Gene contained in subcategory
GO Slim Term
GO:0005488 binding	281	NDPK RssA Neos DDB_G0293120 EIF3B EIF2S3 EEF1G TALDO1 IGHM PRSS3 P06314 EEF2 KDM2A SERPINB6 rpa-1 rpl-28 rpl-7 ZNF214 HYPK UBE2E1 Sqstm1 ZNF395 rps-2 rpa-1 CREBL2 MOV10 LYL1 P00760 PSMF1 rps-5 NUBP1 itgb3b tob1a crfb1 aplnrb Igh-1b Naca Itgb1bp3 Kat5 Bhlhe40 Dbpht1 Ubr2 Wsb1 Ascc1 Eef1a2 Eif3l Gpatch8 Rel Lpl Cd74 Tal1 C4bp HBB rl27a prs6a cldn Tpcn1 graspl rbms3 cyp27c1 actr2b dyrk1aa clk4b kbtb…
GO:0003824 catalytic activity	111	Mll3 Prpf4b Paox Ubr2 Pld3 Enpp2 mt-Co1 Glrx NDPK Dip-B DDB_G0293120 Lpl mt-Co1 dadA prs6a ctssb.2 cyp27c1 clk4b ctsba aldoab pkm2a glulb aldoaa mknk2a BA_1326 Lpcat3 rb11b at233 EIF2S3 CPA4 UBE2E1 ELA2A FARSB TALDO1 TPST1 PRSS3 BLVRB PRSS3 ELA2B FBXO9 RRAD Cpa1 Eif2ak1 Np Impdh1 Fkbp4 Ugt1a1 Ccnd1 Ube4a Nfs1 Dld Fntb Hspa8 Comt Gapdhs Cpb1 Cox8b Ppt2 Haao Suclg1 Por Gsr Metap2 Hexb Alpl Pik3r1 C…
GO:0030528 transcription regulator activity	27	Naca Med7 Kat5 Bhlhe40 Ascc1 rxrbb CREBL2 prs6a Rel Atf4 Jun Cops2 Jdp2 Hipk2 Xbp1 Hbp1 Foxo1 Tef Med21 Med13 Nfe2l2 Foxo3 Cebpb Sap130 Fos Akirin2 Fosb
GO:0005215 transporter activity	26	Slc29a1 mt-Co1 SLC31A2 Rh50 CPS_0720 p24-1 Tpcn1 at233 mt-Co1 HBB Kcnn2 Slc40a1 Grina Serinc3 Slc25a3 Slc29a1 Slc45a1 Slc6a11 Chmp7 Trpc6 Cox4i2 Ptgds Atp6v1c1 Myh9 Atp5d Cox8b
GO:0030234 enzyme regulator activity	19	Prr5 c1ql4l SERPINB6 ei2bb Wap Jun Fn1 Hmgb1 Arhgdia Mtmr9 Oaz1 Anxa1 Rnh1 Apoh Arhgap4 Ccnd1 Txnip Ralgds Cst3
GO:0060089 molecular transducer activity	15	rxrbb crfb1 aplnrb BTN1A1 graspl Ccr7 Cmklr1 Med13 Jak2 Ecm1 Adra2b F2r Hmox1 Ednrb Mrc1
GO:0005198 structural molecule activity	14	TFPI2 rl27a TUB1 RpL41 Rps4x Rpl19 Rpl23 Fn1 Myl6 Anxa1 Rps3 Myh11 Rps10 Rpl35a
GO:0045182 translation regulator activity	11	Eif3e Eif3c Eif3h Eif3d Eif2s1 Eef2 Eef1a2 EIF3B EIF2S3 EEF1G ei2bb
GO:0016209 antioxidant activity	4	Gsr Gpx1 Gpx4 Prdx6
GO:0010860 proteasome regulator activity	2	Gpx1 PSMF1
GO:0045735 nutrient reservoir activity	0
GO:0009055 electron carrier activity	1	cyp27c1
GO:0045499 chemorepellent activity	0
GO:0015457 auxiliary transport protein activity	0
GO:0016530 metallochaperone activity	0
GO:0042056 chemoattractant activity	0
GO:0031386 protein tag	0
