# Supplementary material for: Identification and analysis of immune-related transcriptome in Asian seabass Lates calcarifer
Source: BMC Genomics. 2010 Jun 4;11:356. doi: 10.1186/1471-2164-11-356 (PMC2893601; doi:10.1186/1471-2164-11-356)
Supplement: Additional file 6 — Table S3. Functional classification of the Asian seabass genes from the forward subtracted library following GO. [file 1471-2164-11-356-S6.XLS]

## Sheet: Sheet1
Table S3 Summary of functional classification of the Asian seabass genes from the forward subtracted library following GO
Biological Process	Total gene number in subcategory	Gene contained in subcategory
GO Slim Term
GO:0009987 cellular process	197	Pgd mMDH MKP2 HBB Gadd45 rl Map3k7 Irf1 Bmp4 Cd74 ddb_g0275227 FUCOLECTIN ei2bb betatub85d rme-8 rl27a at5g02960 sc6a6 prps1b argi1 ubi-p63e cps_0720 vatb2 AT5G02960 denr Rme-8 betaTub85D Ubi-p63E CPS_0720 DDB_G0275227 EIF3B EEF1G SIRPG FARSB PRSS3 FTH sina GCFC NDUFS6 SUPT4H1 NCR3 PRKD2 ewsr1a rhoab adh8a fbxl14 cox5ab hdr mdkb tfr1a aldh2a c1ql4l Txndc17 Ugp2 Cpa1 Rtp3 Snrpd2 Rpl15 Psma6 Pfkfb1…
GO:0065007 biological regulation	123	rhoab hdr tfr1a mdkb c1ql4l Ubi-p63E fucolectin ei2bb ctsba MKP2 HBB Gadd45 rl Map3k7 Irf1 Bmp4 Cd74 EIF3B SIRPG FTH sina GCFC CFHR1 SUPT4H1 NCR3 PRKD2 Txndc17 Psma6 Psma2 Rps14 Psmb6 Pfkfb1 Rnh1 Cfp Cxcr3 Ccng1 Ctsk Tspan8 Rps13 Gng5 C1qc RT1-Ba Kng1 Rps6 Fcgr3 Faf1 Bnip3l Myh9 Cops5 Ank1 Flt3 C8a Btg4 Ccar1 B2m Cd22 Ccng2 Psap Yy1 Hif1a Anxa1 Calr Pik3c2b Itgb1bp3 Hnrnpab Irs2 Bid Rpl24 Nr1d2 C…
GO:0050789 regulation of biological process	109	rhoab hdr mdkb c1ql4l EIF3B SIRPG FTH sina GCFC CFHR1 SUPT4H1 NCR3 PRKD2 Ubi-p63E fucolectin MKP2 HBB Gadd45 rl Map3k7 Irf1 Bmp4 Cd74 Txndc17 Rps14 Pfkfb1 Rnh1 Cfp Cxcr3 Tspan8 Gng5 Rps13 C1qc RT1-Ba Kng1 Rps6 Fcgr3 Faf1 Bnip3l Myh9 Cops5 Flt3 C8a Btg4 Ccar1 B2m Cd22 Ccng2 Psap Yy1 Hif1a Anxa1 Calr Pik3c2b Itgb1bp3 Hnrnpab Irs2 Bid Rpl24 Nr1d2 Cfh Krt8 Rac2 Hmg20b Tiparp Hspa8 Lmo2 Tpt1 Eef1a2 Cs…
GO:0008152 metabolic process	135	Ugp2 Kdm4a Rpl10a Cpa1 Rps14 Cfp Snrpd2 Ctsk Hla-dmb Rpl35a Rpl15 Rps13 Prps1 Rpl23a Psma6 Psma2 Psmb6 Eif3h Pfkfb1 Fuca1 Rpl8 Rpl21 Dd5 Rpl17 Rpl3 Pp11r Kng1 Cars adh8a tfr1a aldh2a fbxl14 denr AT5G02960 Ubi-p63E Dip-B DDB_G0275227 dip-b dhrs11a DDB—G0275227 fucolectin ctssb.1 uck2b at5g02960 sc6a6 prps1b argi1 ubi-p63e vatb2 ctsba Map3k7 Irf1 Bmp4 Cd74 Pgd mMDH HBB rl EIF3B EEF1G FARSB PRSS3 si…
GO:0032502 developmental process	91	Prps1 Pnliprp1 Rps14 Tmbim6 Pfkfb1 Rnh1 Svil Ctsk Snx27 C1qc RT1-Ba ewsr1a rhoab hdr cox5ab a2ml tfr1a mdkb hbaa1 c1ql4l NCR3 sina rme-8 fw act-5 fw ei2bb rme-8 Map3k7 Irf1 Bmp4 Cd74 rl Rps6 Fcgr3 Faf1 Myl6 Bnip3l Cfl1 Myh9 Serinc3 Rpl22 Lnp Ank1 Apoa1 Flt3 Ptgs2 Cd9 Fcer1g Ccar1 B2m Itgb1 Lgals3 Acan Vamp5 Psap Dscam Yy1 Hif1a Rac1 Hmgb1 Calr Ankrd54 Itgb1bp3 Ptgs1 Hsp90ab1 Hnrnpab Apoe Irs2 Bid…
GO:0032501 multicellular organismal process	86	ewsr1a rhoab cox5ab a2ml tfr1a mdkb hbaa1 c1ql4l PRSS3 sina rme-8 fw act-5 fw ei2bb Map3k7 Irf1 Bmp4 Cd74 rl Prps1 Pnliprp1 Rps14 Prss1 Tmbim6 Pfkfb1 Rnh1 Rtp3 Cxcr3 Svil Ctsk Tspan8 Snx27 C1qc RT1-Ba F2 Rps6 Fcgr3 Myl6 Cfl1 Myh9 Rpl22 Lnp Ank1 Apoa1 Flt3 Ptgs2 Cd9 Fcer1g Cstb Apoh Itgb1 Lgals3 Acan Vamp5 Psap Dscam Yy1 Hif1a Rac1 Hmgb1 Ankrd54 Itgb1bp3 Ptgs1 Hsp90ab1 Hnrnpab Apoe Irs2 Ncan Rpl24…
GO:0050896 response to stimulus	78	Pnliprp1 Prss1 Pfkfb1 Gstm3 Rtp3 Cfp Tspan8 Plod2 Snx27 Gng5 adh8a mhc1ufa ba1 fbp1b hbaa1 cahz c3b tfa c1ql4l CFHR1 P04431 IGHM P01770 P04220 FTH NCR3 P06314 Ubi-p63E fucolectin ei2bb ubi-p63e Map3k7 Cd74 MKP2 Gadd45 Eif2s1 F2 Rps6 C3 Fcgr3 Ggt5 Ccl25 Gpx3 Cfl1 Tnrc6a Ercc3 Lnp Anxa5 C8a Cybrd1 Hpx Fcer1g Cstb Apoh B2m Cbs Eif4ebp1 Dscam Hif1a Rac1 Hmgb1 Ctsd Xrn2 Igh-1b Irs2 Apoe Serpina1 Hmox1…
GO:0051179 localization	49	Rer1 Slc16a7 Rtp3 rhoab PRSS3 rme-8 sc6a6 ubi-p63e vatb2 Cd74 HBB Rme-8 Ubi-p63E C3 Fcgr3 Myl6 Ccl25 Cfl1 Myh9 Tnrc6a Slc40a1 Ank1 Apoa1 Fcer1g Itgb1 Aimp1 Hif1a Anxa1 Rac1 Hmgb1 Calr Ankrd54 Slc29a1 Irs2 Npc2 Apoe Bid Rpl24 Gnptab Slc43a2 Arf5 B4galnt1 Gabarapl2 Arhgap27 Cd40 Gpx1 Rbp4 Ano1 Actn4
GO:0048518 positive regulation of biological process	45	Cfp Kng1 RT1-Ba hdr mdkb SIRPG CFHR1 SUPT4H1 NCR3 Map3k7 Irf1 Bmp4 Cd74 HBB rl Calr Ankrd54 C3 Fcgr3 Faf1 Cfl1 Hnrnpab Irs2 Serinc3 Stat3 Tef Cfh Tnfrsf14 Grn C8a Hpx Rac2 Fcer1g Cd40 Ccar1 Gpx1 Rbp4 B2m Itgb1 Itm2b Hif1a Rac1 Csrnp3 Hmgb1 Actn4
GO:0002376 immune system process	49	Cfp Rps14 Hla-dmb Kng1 RT1-Ba C1qc tfr1a hbaa1 SIRPG CFHR1 P04431 IGHM P01770 P04220 FTH NCR3 P06314 fucolectin Irf1 Bmp4 Cd74 Calr Igh-1b Rps6 Ankrd54 C3 Fcgr3 Ccl25 Myh9 Rpl22 Cfh Nlrc3 Tnfrsf14 Ank1 C8a Flt3 Psmb9 Hpx Fcer1g Hba-x Cd40 Gpx1 Rbp4 B2m Tiparp Aimp1 Impdh1 Hif1a Lmo2 Hmgb1
GO:0051234 establishment of localization	36	Rer1 Slc16a7 Rtp3 rme-8 Ubi-p63E rme-8 sc6a6 ubi-p63e vatb2 Cd74 HBB Calr Ankrd54 C3 Fcgr3 Slc29a1 Myl6 Apoe Npc2 Myh9 Bid Gnptab Slc43a2 Slc40a1 Arf5 Ank1 Apoa1 Gabarapl2 Arhgap27 Fcer1g Cd40 Rbp4 Anxa1 Rac1 Ano1 Actn4
GO:0048519 negative regulation of biological process	36	SIRPG SUPT4H1 FTH rl Map3k7 Bmp4 Cd74 rhoab c1ql4l Rps14 Tspan8 Rps13 Kng1 C1qc Rps6 Itgb1bp3 Cops2 Kank4 Tnfrsf14 Flt3 Cd9 Btg4 Fcer1g Hba-x Gpx1 Rbp4 Ncor1 Lgmn Itgb1 Eif4ebp1 Ahsg Hif1a Lmo2 Tpt1 Eef1a2 Actn4
GO:0010926 anatomical structure formation	27	EIF3B act-5 betatub85d Map3k7 Bmp4 Cd74 Hbb Rps14 Eif3h Rnh1 Calr Cfl1 Eif3d Myh9 Rpl24 Kank4 Capzb Cd9 Lcp1 Rac2 Gpx1 Rbp4 Itgb1 Hif1a Rac1 Actn4 Ctsd
GO:0016265 death	25	rhoab hdr c1ql4l NCR3 CPS_0720 cps_0720 rl Map3k7 Bmp4 Rps6 Fcgr3 Faf1 Bnip3l Bid Serinc3 Krt8 Fcer1g Ccar1 Gpx1 B2m Itm2b Hif1a Eef1a2 Tpt1 Csrnp3
GO:0000003 reproduction	21	Tmbim6 Pp11r Rme-8 act-5 ei2bb rme-8 MKP2 Bmp4 Xrn2 Zp2 Rps6 Rbp4 Itgb1 Epor Gpx4 Psap Stat3 Grn B4galnt1 Pafah1b3 Cd9
GO:0040011 locomotion	16	rhoab rme-8 PRSS3 Fcer1g Rac2 Fcgr3 Gpx1 Ccl25 Cfl1 Itgb1 Irs2 Aimp1 Hif1a Apoa1 Rac1 Hmgb1
GO:0022414 reproductive process	18	Tmbim6 Pp11r act-5 ei2bb rme-8 Bmp4 Xrn2 Zp2 Rps6 Rbp4 Itgb1 Epor Gpx4 Psap Grn B4galnt1 Pafah1b3 Cd9
GO:0040007 growth	12	Ccng1 rme-8 act-5 Bmp4 Psap Xrn2 Stat3 Hif1a Gpx1 Lgmn Apoe Ptgs2
GO:0051704 multi-organism process	13	mhc1ufa c1ql4l tfa CPS_0720 MKP2 Pp11r Igh-1b Fcer1g Gpx1 Krt8 Grn B2m Epor
GO:0022610 biological adhesion	5	SIRPG Faf1 Myh9 Rac1 Acan
GO:0001906 cell killing	4	Fcgr3 B2m NCR3 CPS_0720
GO:0043473 pigmentation	1	Hps3
GO:0016032 viral reproduction	0
GO:0048511 rhythmic process	1	ei2bb
Cellular Component	Total gene number in subcategory	Gene contained in subcategory
GO Slim Term
GO:0005623 cell	245	hbaa1 fbxl14 dip-b KLF11B ei2bb rp-p0 rl27a at5g02960 sc6a6 argi1 ubi-p63e cps_0720 syngr2b vatb2 Irf1 Cd74 Kncn mMDH Gadd45 HBB rl ACT-5 AT2G07687 betaTub85D AT5G02960 Ubi-p63E mybX RME-8 EIF3B SIRPG EEF1G BTN1A1 C6orf211 IGHM P04220 A0EZU4 NMES1 SUPT4H1 sina C3orf1 NCKAP1L FARSB TMEM59L TUBA3C NDUFS6 GCFC NCR3 PRKD2 Txndc17 Ugp2 Cpa1 Rtp3 Bzw1 Rps26 Snrpd2 Ctsk Rpl15 Stx8 Psma6 Ubap1 Pfkfb1 Tkt…
GO:0044464 cell part	245	hbaa1 fbxl14 dip-b KLF11B ei2bb rp-p0 rl27a at5g02960 sc6a6 argi1 ubi-p63e cps_0720 syngr2b vatb2 Irf1 Cd74 Kncn mMDH Gadd45 HBB rl ACT-5 AT2G07687 betaTub85D AT5G02960 Ubi-p63E mybX RME-8 EIF3B SIRPG EEF1G BTN1A1 C6orf211 IGHM P04220 A0EZU4 NMES1 SUPT4H1 sina C3orf1 NCKAP1L FARSB TMEM59L TUBA3C NDUFS6 GCFC NCR3 PRKD2 Txndc17 Ugp2 Cpa1 Rtp3 Bzw1 Rps26 Snrpd2 Ctsk Rpl15 Stx8 Psma6 Ubap1 Pfkfb1 Tkt…
GO:0043226 organelle	140	Rpl10a Kdm4a Rps14 Clec4d Rps26 Snrpd2 Ctsk Rdbp Hla-dmb Rpl35a Ifngr2 Rps13 Fam32a Stx8 Psma6 Fuca1 Phf17 Rpl17 Svil Rer1 RT1-Ba C1qc C6orf211 A0EZU4 sina NMES1 TUBA3C NDUFS6 SUPT4H1 C3orf1 betaTub85D AT5G02960 Ubi-p63E mybX RME rl27a at5g02960 vatb2 Irf1 Cd74 Kncn mMDH Gadd45 rl Rps6 Rps4x Faf1 Bnip3l Cops5 Myh9 Cops4 Rpl22 Arpc5 Slc40a1 Cltc Lsm4 Ank1 Iscu Uqcrh mt-Co1 Atp5o Ccar1 Psap Yy1 Hif…
GO:0044422 organelle part	64	Fam32a Rpl10a Kdm4a Rps14 Rps26 Rpl17 Snrpd2 Rdbp Hla-dmb Rer1 Rps13 TUBA3C NDUFS6 SUPT4H1 A0EZU4 betaTub85D AT5G02960 RME at5g02960 Kncn Rpl9 Rps4x Brp44l Tcp1 Myl6 Faf1 Cfl1 Myh9 Cops5 Cops4 Arpc5 Lsm4 Uqcrh Mll3 Ccar1 Yy1 Hif1a Cox15 Calr Cox6b1 Arpc1b Rpl6 Arpc4 Cops2 Sf3b1 Gpx4 Ndufb5 Nrf1 Rpl24 Rpl32 Rpl19 Krt8 Ubtf Herpud1 Gabarapl2 Ndufs7 Lcp1 Rac2 Hmg20b H3f3a Mrps10 Tuba1a Eif3l Actn4
GO:0032991 macromolecular complex	68	Prps1 Stx8 Rpl10a Rps14 Eif3h Pfkfb1 Rnh1 Rpl17 Rps26 Rpl35a Rps13 RT1-Ba hbaa1 fbxl14 EIF3B NDUFS6 A0EZU4 betaTub85D AT5G02960 ei2bb betatub85d rl27a at5g02960 ubi-p63e vatb2 HBB Eif3f Rpl9 Rps4x Rps7 Rps6 Myl6 Tcp1 Eif3d Myh9 Cops5 Tnrc6a Cops4 Rpl22 Cltc Arpc5 Lsm4 C8a Fcer1g Mll3 Cd3g Rpl7a Yy1 Hif1a Eif3c Calr Igh-1b Arpc1b Arpc4 Psmb3 Cops2 Nrf1 Rpl24 Sf3b1 Rpl32 Cct6a Rpl19 Hmg20b Rpl27 Mr…
GO:0005576 extracellular region	33	Pnliprp1 Cpa1 Prss1 Rnh1 Cfp Ctsk C1qc Kng1 mdkb CFHR1 P04431 SAA3P PRSS3 P01770 ELA2B P06314 Bmp4 Igh-1b Calr Apoh Rbp4 Apoe Lgals3 Serpina1 Acan Olfm4 Cfd Grn Apoa1 Tpt1 Cp Hmgb1
GO:0044421 extracellular region part	23	Pnliprp1 Ctsk Cpa1 Prss1 Rnh1 Kng1 CFHR1 PRSS3 Bmp4 Igh-1b Calr Apoh Rbp4 Apoe Lgals3 Acan Olfm4 Cfd Grn Apoa1 Tpt1 Cp Hmgb1
GO:0031974 membrane-enclosed lumen	18	Fam32a Snrpd2 Kdm4a Rdbp Rps14 Rps13 SUPT4H1 Mll3 Ccar1 Rpl6 Cops5 Nrf1 Mrps10 Yy1 Hif1a Lsm4 Ubtf Eif3l
GO:0031975 envelope	11	NDUFS6 Cox6b1 Brp44l Rac2 Ccar1 Faf1 Ndufb5 Gpx4 Cox15 Uqcrh Ndufs7
GO:0045202 synapse	3	Slc40a1 Myh9 Itgb1
GO:0044456 synapse part	1	Slc40a1
GO:0019012 virion	0
GO:0055044 symplast	0
GO:0044423 virion part	0
Molecular Function	Total gene number in subcategory	Gene contained in subcategory
GO Slim Term
GO:0005488 binding	185	kctd12.1EIF3B EEF1G SIRPG IGHM C6orf211 PRSS3 P04220 P06314 P04431 P01770 SUPT4H1 PRIC285 rpa-1 rpl-28 rpl-7 rps-2 rpa-1 TUBA3C P00760 rps-5 PRKD2 denr betaTub85D Ubi-p63E mybX RME-8 rssa DIP-B KLF11B dhrs11a ei2bb scinlb uck2b betatub85d rl27a illr4 prps1b argi1 Map3k7 Irf1 Bmp4 Cd74 Reep5 HBB rl Txndc17 Pnliprp1 Ugp2 Spag7 Cpvl Rtp3 Bzw1 Snrpd2 Ctsk Ly6d Cfl2 Plod2 Stx8 Hgfac Psma6 Pfkfb1 Rnh1 …
GO:0003824 catalytic activity	70	Prps1 Txndc17 Ugp2 Kdm4a Cpa1 Pfkfb1 Fuca1 Dd5 Ctsk Pp11r Cars cox5ab adh8a aldh2a fbxl14 ELA2A FARSB PRSS3 PRSS3 ELA2B sina NDUFS6 AT2G07687 Dip-B dip-b dhrs11a ctssb.1 uck2b betatub85d prps1b argi1 ctsba Map3k7 Pgd mMDH MKP2 rl Cpb1 F2 Gns Ggt5 Myl6 Gpx3 Myh9 Uox Flt3 mt-Co1 Cybrd1 Mll3 Impdh1 Rac1 Ppp1cb mt-Nd5 Ctsd Asah1 Pik3c2b Xrn2 Urod Psmb3 Gpx4 Sf3b1 Gapdh Cp Guk1 Rac2 Gpx1 Lgmn Hspa8 Pl…
GO:0030528 transcription regulator activity	17	Kdm4a SUPT4H1 PRIC285 Irf1 Naca Hmg20b Ncor1 Hnrnpab Cops5 Cops2 Nrf1 Nr1d2 Stat3 Tef Yy1 Hif1a Csrnp3
GO:0030234 enzyme regulator activity	15	Rasa2 Rnh1 Kng1 c1ql4l ei2bb Ankrd54 Txnip Cstb Arhgap9 Oaz1 Rgs16 Serpina1 Arhgap27 A2m Hmgb1
GO:0005215 transporter activity	16	Grina Slc16a7 cox5ab AT2G07687 CPS_0720 sc6a6 vatb2 HBB Slc43a2 Slc40a1 Slc29a1 Rbp4 Apoe Apoa1 Ano1 mt-Co1
GO:0005198 structural molecule activity	16	Rpl17 Rps14 Rpl35a betaTub85D AT5G02960 betatub85d rl27a at5g02960 ubi-p63e Rpl9 Rpl32 Mrps10 Rpl19 Myl6 Tnrc6a Rpl24
GO:0060089 molecular transducer activity	11	Cxcr3 Lphn3 BTN1A1 illr4 MKP2 rl Mrc1 Fcer1g Fcgr3 Cd22 Il31ra
GO:0045182 translation regulator activity	10	Eif3d Eif3c Eef1a2 Eif4ebp1 Rps14 Eif3h EIF3B EEF1G denr ei2bb
GO:0016209 antioxidant activity	3	Gpx3 Gpx1 Gpx4
GO:0045735 nutrient reservoir activity	0
GO:0010860 proteasome regulator activity	0
GO:0009055 electron carrier activity	2	Txndc17 NDUFS6
GO:0045499 chemorepellent activity	0
GO:0015457 auxiliary transport protein activity	0
GO:0016530 metallochaperone activity	0
GO:0042056 chemoattractant activity	0
GO:0031386 protein tag	0
