# Supplementary material for: Identification and analysis of immune-related transcriptome in Asian seabass Lates calcarifer
Source: BMC Genomics. 2010 Jun 4;11:356. doi: 10.1186/1471-2164-11-356 (PMC2893601; doi:10.1186/1471-2164-11-356)
Supplement: Additional file 7 — Table S4. Summary of unique sequences containing microsatellites in two subtractive libraries of Asian seabass. [file 1471-2164-11-356-S7.XLS]

## Sheet: Sheet1
Table S4 Summary of unique sequences containing microsatellites in two subtractive libraries of the Asian seabass
Sequence ID	Sequence length (bp)	Repeat motif	Location in sequence	Repeat number	Gene symbol
cg0206	823	TG	716--748	16.5	CCL25
cg0324	676	AC	500--535	18	KRT13
cg0700	590	GT	545--578	17
cg0833	663	ACT	300--329	10	C4BPA
cg0838	605	AC	217--282	33
cg0864	496	GT	100--124	12.5
L12_A08	577	CA	412--466	27.5
L12_D12	802	GAG	249--280	10.7
L13_G10	274	AC	211--274	31.5	CAHZ
L15_G09	444	TG	75--147	36.5
L5_F11	423	CA	95--128	17
L6_D07	579	CA	257--285	14.5
L7_C10	448	CTG	108--149	14	LSM4
L9_G08	707	GGAA	162--195	8.5	EIF3H
P14_B03	334	GT	213--250	19
P16_C03	484	AAAC	433--463	8
LPS03_B12	362	CAG	267--311	15
PBS02_G02	390	GT	318--347	15
