# Supplementary material for: Identification and analysis of immune-related transcriptome in Asian seabass Lates calcarifer
Source: BMC Genomics. 2010 Jun 4;11:356. doi: 10.1186/1471-2164-11-356 (PMC2893601; doi:10.1186/1471-2164-11-356)
Supplement: Additional file 8 — Table S5. Primers used in the analysis of gene expression in spleen, liver and kidney of Asian seabass by quantitative RT-PCR. [file 1471-2164-11-356-S8.XLS]

## Sheet: Sheet1
Table S5 Primers used in the analysis of expressions of genes in spleen, liver and kidney of Asian seabass by quantitative RT-PCR
Gene symbol and full name	Primer name	Primer sequence (5' to 3')	Expected product size(bp)	Ta
LY6D; lymphocyte antigen 6 complex, locus D	SSHCTG0013F	AGGACGCGCTAATGCCTGTGCT	173	62
	SSHCTG0013R	AGGCCCAAAGCTGAAGTGAAGAGG		61
C1QL4L; complement component 1, q subcomponent-like 4 like	SSHCTG0040F	TGCCACAGGAGCAGCAAAGATAC	139	58
	SSHCTG0040R	ATTCAGCGCAGAGGCAGGAAG		58
G0s2; G0/G1 switch gene 2	SSHCTG0044F	GCGGTTGGCTGAGCTTCTCTG	248	59
	SSHCTG0044R	TCGGCTCCACTCTGGCAATACTTG		59
SAA3; serum amyloid A 3	SSHCTG0065F	TCATGATATGTGGCAAGCCTACAG	100	56
	SSHCTG0065R	TCTCTGGGCAGCATCATAGTTCC		57
NCAN; neurocan	SSHCTG0071F	GGCTCTGGCCAGTGCTGATGA	148	60
	SSHCTG0071R	TTCACAGGAGGGAGCCACTTCTTC		60
HMOX1; heme oxygenase (decycling) 1	SSHCTG0116F	TGGCCCACGCCTACACTCGGTATC	143	65
	SSHCTG0116R	GAAGCGGTTCGGGCTGGTCACTC		65
DBPHT; DNA binding protein with his-thr domain	SSHCTG0154F	TGACGCACGTTCCTCTATTAGCAC	205	57
	SSHCTG0154R	AACCGTCAGATCTCCCAGTAGCAT		57
KRT8; keratin 8	SSHCTG0177F	TTGGGTGGAGGGTGAACTGTGAGT	139	61
	SSHCTG0177R	CCAAAGACGGCAGAGTGGTGTC		58
FGG; fibrinogen, gamma polypeptide	SSHCTG0301F	CCGCGTCCAAAGTTGTCAATCTC	136	58
	SSHCTG0301R	TCCAACCCCAAACAGGAACAGAC		58
IGHM; Ig mu chain C region	SSHCTG0319F	ACATTGAAGGCCCCACGATGGAG	149	63
	SSHCTG0319R	AGTGGGGATCATTGCGGAACCAG		63
APOE; apolipoprotein E	SSHCTG0663F	GGCCCTCAGCCTGGGTCTCC	234	61
	SSHCTG0663R	ATGTCCGCAACCGCATCAACAC		61
MYD88; myeloid differentiation primary response gene (88)	P12E08myeloidF	GGATCCTTGTGGTGGGGTTTTGTG	157	62
	P12E08myeloidR	ACCGCGCTGAATGTGACTGTGAGG		64
CMKLR1; Chemokine receptor-like 1	P13A08CR1F	TCAGAAAGGCATCCATTGTTGTTG	238	58
	P13A08CR1R	GTGCGAAGCTTGAGGATGATGATTG		58
EF1A; elongation factor 1-alpha	EF1A-F	CTAGGGGCAGCAGCTTTGGTGAA	127	61
	EF1A-R	ATGGCCGGTGGAGGTGGACTTG		64
Cg0105;Unknown mRNA sequence	cg0105F	GTCGATGCCGTAGTTTCCTCCTT	169	58
	cg0105R	GGCCCTGACCGATCTCTACAACA		59
Cg0526;Unknown mRNA sequence	cg0526F	GCGCCTACACAGCAGCCTTGAG	145	61
	cg0526R	TTGTTCCTGCTATCATGTCTGTGCA		56
ACTB; ß-actin	SB-actinF2	CCCCATCGAGCACGGTATTG	140	64
	SB-actinR2	TGTTGGCTTTGGGGTTCAGG		62
